# Supplementary material for: Ragweed (Ambrosia artemisiifolia) pollen allergenicity: SuperSAGE transcriptomic analysis upon elevated CO2 and drought stress
Source: BMC Plant Biol. 2014 Jun 27;14:176. doi: 10.1186/1471-2229-14-176 (PMC4084800; doi:10.1186/1471-2229-14-176)
Supplement: Additional file 3 — SuperSAGE libraries. Number of sequenced tags and tag frequencies. [file 1471-2229-14-176-S3.zip › Additional file 3.xls]

## Sheet: All_Libs__20101207
TAG	count	gi	ref	description	score	identity	database	L1_AmK_sum=4522086	L2_AmC_sum=17254744	L3_AmCT_sum=10122148	L4_AmT_sum=6461455	L1_tpm_AmK_sum=1000000.0000	L2_tpm_AmC_sum=1000000.0000	L3_tpm_AmCT_sum=1000000.0000	L4_tpm_AmT_sum=1000000.0000	mean	standard deviation	coefficient of variation
CATGAAAAAAAAAAAAAAAAAAAAAA	101407	TC3193 similar to UniRef100_A7QR96 Cluster: Chromosome chr13 scaffold_149, whole genome shotgun sequence; n=1; Vitis vinifera|Rep: Chromosome chr13 scaffold_149, whole genome shotgun sequence - Vitis vinifera (Grape), partial (80%)	no ref	TC3193 similar to UniRef100_A7QR96 Cluster: Chromosome chr13 scaffold_149, whole genome shotgun sequence; n=1; Vitis vinifera|Rep: Chromosome chr13 scaffold_149, whole genome shotgun sequence - Vitis vinifera (Grape), partial (80%)	52.0341	26	Asteraceae_TIGR	7516	23300	36692	33899	1662.06	1350.35	3624.92	5246.34	2970.92	1820.68	0.6128
CATGAAAAAAAAAAAAAAAAAAAACT	2468	FS486073 or TC3193	no ref or no ref	FS486073 or TC3193 similar to UniRef100_A7QR96 Cluster: Chromosome chr13 scaffold_149, whole genome shotgun sequence; n=1; Vitis vinifera|Rep: Chromosome chr13 scaffold_149, whole genome shotgun sequence - Vitis vinifera (Grape), partial (80%)	48.0694	24	Asteraceae_TIGR	0	2468	0	0	0	143.033	0	0	35.7583	71.5166	2		Additional file 2
CATGAAAAAAAAAAAAAAAAAAAAGG	1849	FS486073 or TC3193 similar to UniRef100_A7QR96 Cluster: Chromosome chr13 scaffold_149, whole genome shotgun sequence; n=1; Vitis vinifera|Rep: Chromosome chr13 scaffold_149, whole genome shotgun sequence - Vitis vinifera (Grape), partial (80%) or TC8759	no ref or no ref or no ref	FS486073 or TC3193 similar to UniRef100_A7QR96 Cluster: Chromosome chr13 scaffold_149, whole genome shotgun sequence; n=1; Vitis vinifera|Rep: Chromosome chr13 scaffold_149, whole genome shotgun sequence - Vitis vinifera (Grape), partial (80%) or TC8759 homologue to UniRef100_A5BDH7 Cluster: Fructose-bisphosphate aldolase; n=1; Vitis vinifera|Rep: Fructose-bisphosphate aldolase - Vitis vinifera (…	48.0694	24	Asteraceae_TIGR	0	1849	0	0	0	107.159	0	0	26.7897	53.5795	2
CATGAAAAAAAAAAAAAAAAAAACCA	4	DV212131 similar to UniRef100_Q47YG7 Cluster: Lipoprotein releasing system transmembrane protein LolC; n=1; Colwellia psychrerythraea 34H|Rep: Lipoprotein releasing system transmembrane protein LolC - Colwellia psychrerythraea (strain 34H / ATCC BAA-681) (Vibriopsychroerythus), partial (6%)	no ref	DV212131 similar to UniRef100_Q47YG7 Cluster: Lipoprotein releasing system transmembrane protein LolC; n=1; Colwellia psychrerythraea 34H|Rep: Lipoprotein releasing system transmembrane protein LolC - Colwellia psychrerythraea (strain 34H / ATCC BAA-681) (Vibriopsychroerythus), partial (6%)	38.1576	22	Asteraceae_TIGR	0	0	4	0	0	0	0.3952	0	0.0987933	0.197587	2
CATGAAAAAAAAAAAAAAAAAAACCT	222	FS466467 similar to UniRef100_A7PDL3 Cluster: Chromosome chr17 scaffold_12, whole genome shotgun sequence; n=1; Vitis vinifera|Rep: Chromosome chr17 scaffold_12, whole genome shotgun sequence - Vitis vinifera (Grape), partial (11%)	no ref	FS466467 similar to UniRef100_A7PDL3 Cluster: Chromosome chr17 scaffold_12, whole genome shotgun sequence; n=1; Vitis vinifera|Rep: Chromosome chr17 scaffold_12, whole genome shotgun sequence - Vitis vinifera (Grape), partial (11%)	48.0694	24	Asteraceae_TIGR	0	218	4	0	0	12.6342	0.3952	0	3.25734	6.25402	1.92
CATGAAAAAAAAAAAAAAAAAAACGG	2	FS486073 or GE508154 or TC3193	no ref or no ref or no ref	FS486073 or GE508154 similar to UniRef100_A7PLP5 Cluster: Chromosome chr7 scaffold_20, whole genome shotgun sequence; n=1; Vitis vinifera|Rep: Chromosome chr7 scaffold_20, whole genome shotgun sequence - Vitis vinifera (Grape), partial (21%) or TC3193 similar to UniRef100_A7QR96 Cluster: Chromosome chr13 scaffold_149, whole genome shotgun sequence; n=1; Vitis vinifera|Rep: Chromosome chr13 scaffo…	46.087	23	Asteraceae_TIGR	0	0	2	0	0	0	0.1976	0	0.0493966	0.0987933	2
CATGAAAAAAAAAAAAAAAAAAACTG	4617	GE508154 similar to UniRef100_A7PLP5 Cluster: Chromosome chr7 scaffold_20, whole genome shotgun sequence; n=1; Vitis vinifera|Rep: Chromosome chr7 scaffold_20, whole genome shotgun sequence - Vitis vinifera (Grape), partial (21%)	no ref	GE508154 similar to UniRef100_A7PLP5 Cluster: Chromosome chr7 scaffold_20, whole genome shotgun sequence; n=1; Vitis vinifera|Rep: Chromosome chr7 scaffold_20, whole genome shotgun sequence - Vitis vinifera (Grape), partial (21%)	48.0694	24	Asteraceae_TIGR	2570	0	0	2047	568.322	0	0	316.802	221.281	275.374	1.2445
CATGAAAAAAAAAAAAAAAAAAAGAA	142	TC9231 homologue to UniRef100_A4GZI4 Cluster: Transcription factor DcMYB4; n=1; Daucus carota|Rep: Transcription factor DcMYB4 - Daucus carota (Carrot), partial (40%)	no ref	TC9231 homologue to UniRef100_A4GZI4 Cluster: Transcription factor DcMYB4; n=1; Daucus carota|Rep: Transcription factor DcMYB4 - Daucus carota (Carrot), partial (40%)	48.0694	24	Asteraceae_TIGR	0	142	0	0	0	8.2296	0	0	2.05741	4.11481	2
CATGAAAAAAAAAAAAAAAAAAAGAC	14	BQ913056 weakly similar to UniRef100_UPI00004C277D Cluster: olfactory receptor, family 52, subfamily R, member 1; n=1; Gallus gallus|Rep: olfactory receptor, family 52, subfamily R, member 1 - Gallus gallus, partial (6%) or CV518026 or FS486073 or TC1065 or TC3193 or TC9231	no ref or no ref or no ref or no ref or no ref or no ref	BQ913056 weakly similar to UniRef100_UPI00004C277D Cluster: olfactory receptor, family 52, subfamily R, member 1; n=1; Gallus gallus|Rep: olfactory receptor, family 52, subfamily R, member 1 - Gallus gallus, partial (6%) or CV518026 or FS486073 or TC1065 homologue to UniRef100_Q6DQL1 Cluster: Succinyl-CoA ligase alpha 2 subunit; n=1; Solanum lycopersicum|Rep: Succinyl-CoA ligase alpha 2 subunit -…	46.087	23	Asteraceae_TIGR	0	14	0	0	0	0.8114	0	0	0.202843	0.405686	2
CATGAAAAAAAAAAAAAAAAAAAGAG	14	TC1065 homologue to UniRef100_Q6DQL1 Cluster: Succinyl-CoA ligase alpha 2 subunit; n=1; Solanum lycopersicum|Rep: Succinyl-CoA ligase alpha 2 subunit - Solanum lycopersicum (Tomato) (Lycopersicon esculentum), partial (90%)	no ref	TC1065 homologue to UniRef100_Q6DQL1 Cluster: Succinyl-CoA ligase alpha 2 subunit; n=1; Solanum lycopersicum|Rep: Succinyl-CoA ligase alpha 2 subunit - Solanum lycopersicum (Tomato) (Lycopersicon esculentum), partial (90%)	48.0694	24	Asteraceae_TIGR	0	14	0	0	0	0.8114	0	0	0.202843	0.405686	2
CATGAAAAAAAAAAAAAAAAAAAGAT	8	BQ913056 weakly similar to UniRef100_UPI00004C277D Cluster: olfactory receptor, family 52, subfamily R, member 1; n=1; Gallus gallus|Rep: olfactory receptor, family 52, subfamily R, member 1 - Gallus gallus, partial (6%) or FS458531 or FS486073 or TC1065 or TC3193 or TC9231	no ref or no ref or no ref or no ref or no ref or no ref	BQ913056 weakly similar to UniRef100_UPI00004C277D Cluster: olfactory receptor, family 52, subfamily R, member 1; n=1; Gallus gallus|Rep: olfactory receptor, family 52, subfamily R, member 1 - Gallus gallus, partial (6%) or FS458531 similar to UniRef100_A8PJY1 Cluster: MSP domain protein, Glu-and Lys-rich central domain; n=2; Brugia malayi|Rep: MSP domain protein, Glu-and Lys-rich central domain …	46.087	23	Asteraceae_TIGR	0	8	0	0	0	0.4636	0	0	0.11591	0.23182	2
CATGAAAAAAAAAAAAAAAAAAAGCT	3	BQ913056 weakly similar to UniRef100_UPI00004C277D Cluster: olfactory receptor, family 52, subfamily R, member 1; n=1; Gallus gallus|Rep: olfactory receptor, family 52, subfamily R, member 1 - Gallus gallus, partial (6%) or FS486073 or TC3193	no ref or no ref or no ref	BQ913056 weakly similar to UniRef100_UPI00004C277D Cluster: olfactory receptor, family 52, subfamily R, member 1; n=1; Gallus gallus|Rep: olfactory receptor, family 52, subfamily R, member 1 - Gallus gallus, partial (6%) or FS486073 or TC3193 similar to UniRef100_A7QR96 Cluster: Chromosome chr13 scaffold_149, whole genome shotgun sequence; n=1; Vitis vinifera|Rep: Chromosome chr13 scaffold_149, w…	46.087	23	Asteraceae_TIGR	2	0	1	0	0.4423	0	0.0988	0	0.135267	0.209903	1.5518
CATGAAAAAAAAAAAAAAAAAAATTA	2	minusTC27757	no ref	TC27757	48.0694	24	Asteraceae_TIGR	0	0	2	0	0	0	0.1976	0	0.0493966	0.0987933	2
CATGAAAAAAAAAAAAAAAAAAATTC	478	minusTC27757	no ref	TC27757	48.0694	24	Asteraceae_TIGR	0	477	1	0	0	27.6446	0.0988	0	6.93584	13.8059	1.9905
CATGAAAAAAAAAAAAAAAAAACACT	3	FS440927 or FS454928 or FS460431 or FS486073 or TC3649 weakly similar to UniRef100_O24467 Cluster: LEC14B homolog; n=1; Prunus armeniaca|Rep: LEC14B homolog - Prunus armeniaca (Apricot), partial (23%) or TC3708	no ref or no ref or no ref or no ref or no ref or no ref	FS440927 similar to UniRef100_Q60D00 Cluster: Sterol desaturase family protein; n=1; Solanum demissum|Rep: Sterol desaturase family protein - Solanum demissum (Wild potato), partial (35%) or FS454928 similar to UniRef100_A7QEZ0 Cluster: Chromosome chr16 scaffold_86, whole genome shotgun sequence; n=1; Vitis vinifera|Rep: Chromosome chr16 scaffold_86, whole genome shotgun sequence - Vitis vinifera…	44.1047	22	Asteraceae_TIGR	0	2	0	1	0	0.1159	0	0.1548	0.0676685	0.0797306	1.1783
CATGAAAAAAAAAAAAAAAAAACCAA	2	minusTC8137 weakly similar to UniRef100_A7P411 Cluster: Chromosome chr1 scaffold_5, whole genome shotgun sequence; n=1; Vitis vinifera|Rep: Chromosome chr1 scaffold_5, whole genome shotgun sequence - Vitis vinifera (Grape), partial (34%)	no ref	TC8137 weakly similar to UniRef100_A7P411 Cluster: Chromosome chr1 scaffold_5, whole genome shotgun sequence; n=1; Vitis vinifera|Rep: Chromosome chr1 scaffold_5, whole genome shotgun sequence - Vitis vinifera (Grape), partial (34%)	46.087	23	Asteraceae_TIGR	0	0	0	2	0	0	0	0.3095	0.077382	0.154764	2
CATGAAAAAAAAAAAAAAAAAACCCA	2	TC1602 similar to UniRef100_A7NSY6 Cluster: Chromosome chr18 scaffold_1, whole genome shotgun sequence; n=1; Vitis vinifera|Rep: Chromosome chr18 scaffold_1, whole genome shotgun sequence - Vitis vinifera (Grape), partial (53%)	no ref	TC1602 similar to UniRef100_A7NSY6 Cluster: Chromosome chr18 scaffold_1, whole genome shotgun sequence; n=1; Vitis vinifera|Rep: Chromosome chr18 scaffold_1, whole genome shotgun sequence - Vitis vinifera (Grape), partial (53%)	46.087	23	Asteraceae_TIGR	0	0	1	1	0	0	0.0988	0.1548	0.0633893	0.0766793	1.2097
CATGAAAAAAAAAAAAAAAAAACCCG	2	294693130	GW781682.1	gi|294693130|gb|GW781682.1|GW781682 PBC037H12_06110 Parthenium argentatum cold acclimated bark cDNA library (PBC) Parthenium argentatum cDNA clone PBC037H12, mRNA sequence	48.0694	24	Asteraceae_Entrez_mRNA.fasta	0	0	0	2	0	0	0	0.3095	0.077382	0.154764	2
CATGAAAAAAAAAAAAAAAAAACCGA	3	CV299353 similar to UniRef100_A7P4Z2 Cluster: Chromosome chr4 scaffold_6, whole genome shotgun sequence; n=1; Vitis vinifera|Rep: Chromosome chr4 scaffold_6, whole genome shotgun sequence - Vitis vinifera (Grape), partial (18%) or DC242924 or FS440686 or FS445620 or FS467093 or FS486073 or TC3193 or TC7766	no ref or no ref or no ref or no ref or no ref or no ref or no ref or no ref	CV299353 similar to UniRef100_A7P4Z2 Cluster: Chromosome chr4 scaffold_6, whole genome shotgun sequence; n=1; Vitis vinifera|Rep: Chromosome chr4 scaffold_6, whole genome shotgun sequence - Vitis vinifera (Grape), partial (18%) or DC242924 similar to UniRef100_A5P5U7 Cluster: DNA-formamidopyrimidine glycosylase precursor; n=1; Methylobacterium sp. 4-46|Rep: DNA-formamidopyrimidine glycosylase pre…	44.1047	22	Asteraceae_TIGR	0	0	3	0	0	0	0.2964	0	0.0740949	0.14819	2
CATGAAAAAAAAAAAAAAAAAACCTG	120	CV299353 or GE522042 similar to UniRef100_A4KNC4 Cluster: PPE family protein; n=1; Mycobacterium tuberculosis str. Haarlem|Rep: PPE family protein - Mycobacterium tuberculosis str. Haarlem, partial (4%)	no ref or no ref	CV299353 similar to UniRef100_A7P4Z2 Cluster: Chromosome chr4 scaffold_6, whole genome shotgun sequence; n=1; Vitis vinifera|Rep: Chromosome chr4 scaffold_6, whole genome shotgun sequence - Vitis vinifera (Grape), partial (18%) or GE522042 similar to UniRef100_A4KNC4 Cluster: PPE family protein; n=1; Mycobacterium tuberculosis str. Haarlem|Rep: PPE family protein - Mycobacterium tuberculosis str.…	48.0694	24	Asteraceae_TIGR	0	118	2	0	0	6.8387	0.1976	0	1.75907	3.3877	1.9258
CATGAAAAAAAAAAAAAAAAAACGCT	5	BU672028 similar to UniRef100_A9T8W0 Cluster: Predicted protein; n=1; Physcomitrella patens subsp. patens|Rep: Predicted protein - Physcomitrella patens subsp. patens, partial (9%) or FS462569 or FS486073 or TC3193	no ref or no ref or no ref or no ref	BU672028 similar to UniRef100_A9T8W0 Cluster: Predicted protein; n=1; Physcomitrella patens subsp. patens|Rep: Predicted protein - Physcomitrella patens subsp. patens, partial (9%) or FS462569 weakly similar to UniRef100_A7QSQ9 Cluster: Chromosome chr4 scaffold_162, whole genome shotgun sequence; n=1; Vitis vinifera|Rep: Chromosome chr4 scaffold_162, whole genome shotgun sequence - Vitis vinifera…	44.1047	22	Asteraceae_TIGR	1	3	0	1	0.2211	0.1739	0	0.1548	0.137442	0.0957807	0.6969
CATGAAAAAAAAAAAAAAAAAACGGA	2	minusTC22031 weakly similar to UniRef100_A7QWH3 Cluster: Chromosome undetermined scaffold_203, whole genome shotgun sequence; n=1; Vitis vinifera|Rep: Chromosome undetermined scaffold_203, whole genome shotgun sequence - Vitis vinifera (Grape), partial (27%)	no ref	TC22031 weakly similar to UniRef100_A7QWH3 Cluster: Chromosome undetermined scaffold_203, whole genome shotgun sequence; n=1; Vitis vinifera|Rep: Chromosome undetermined scaffold_203, whole genome shotgun sequence - Vitis vinifera (Grape), partial (27%)	46.087	23	Asteraceae_TIGR	0	2	0	0	0	0.1159	0	0	0.0289775	0.0579551	2
CATGAAAAAAAAAAAAAAAAAACGGC	11	CV521384 or FS486073 or TC3193	no ref or no ref or no ref	CV521384 homologue to UniRef100_Q5C113 Cluster: SJCHGC03128 protein; n=1; Schistosoma japonicum|Rep: SJCHGC03128 protein - Schistosoma japonicum (Blood fluke), partial (20%) or FS486073 or TC3193 similar to UniRef100_A7QR96 Cluster: Chromosome chr13 scaffold_149, whole genome shotgun sequence; n=1; Vitis vinifera|Rep: Chromosome chr13 scaffold_149, whole genome shotgun sequence - Vitis vinifera (…	44.1047	22	Asteraceae_TIGR	0	10	1	0	0	0.5796	0.0988	0	0.169586	0.277249	1.6349
CATGAAAAAAAAAAAAAAAAAACGGG	2	FS486073 or GE497313 weakly similar to UniRef100_A9M6F4 Cluster: Transmembrane protein; n=2; Brucella|Rep: Transmembrane protein - Brucella canis ATCC 23365, partial (14%) or TC3193	no ref or no ref or no ref	FS486073 or GE497313 weakly similar to UniRef100_A9M6F4 Cluster: Transmembrane protein; n=2; Brucella|Rep: Transmembrane protein - Brucella canis ATCC 23365, partial (14%) or TC3193 similar to UniRef100_A7QR96 Cluster: Chromosome chr13 scaffold_149, whole genome shotgun sequence; n=1; Vitis vinifera|Rep: Chromosome chr13 scaffold_149, whole genome shotgun sequence - Vitis vinifera (Grape), partia…	44.1047	22	Asteraceae_TIGR	0	2	0	0	0	0.1159	0	0	0.0289775	0.0579551	2
CATGAAAAAAAAAAAAAAAAAACTAA	6	minusDY909795 similar to UniRef100_A7L3A0 Cluster: Ankyrin repeat-rich protein; n=1; Solanum tuberosum|Rep: Ankyrin repeat-rich protein - Solanum tuberosum (Potato), partial (29%)	no ref	DY909795 similar to UniRef100_A7L3A0 Cluster: Ankyrin repeat-rich protein; n=1; Solanum tuberosum|Rep: Ankyrin repeat-rich protein - Solanum tuberosum (Potato), partial (29%)	48.0694	24	Asteraceae_TIGR	0	6	0	0	0	0.3477	0	0	0.0869326	0.173865	2
CATGAAAAAAAAAAAAAAAAAACTAC	2	minusDY909795 similar to UniRef100_A7L3A0 Cluster: Ankyrin repeat-rich protein; n=1; Solanum tuberosum|Rep: Ankyrin repeat-rich protein - Solanum tuberosum (Potato), partial (29%)	no ref	DY909795 similar to UniRef100_A7L3A0 Cluster: Ankyrin repeat-rich protein; n=1; Solanum tuberosum|Rep: Ankyrin repeat-rich protein - Solanum tuberosum (Potato), partial (29%)	46.087	23	Asteraceae_TIGR	0	2	0	0	0	0.1159	0	0	0.0289775	0.0579551	2
CATGAAAAAAAAAAAAAAAAAACTGC	12700	FS486073 or FS486438 or FS501355 or FS503071 or TC13980 similar to UniRef100_A7QIR7 Cluster: Chromosome chr9 scaffold_104, whole genome shotgun sequence; n=1; Vitis vinifera|Rep: Chromosome chr9 scaffold_104, whole genome shotgun sequence - Vitis vinifera (Grape), partial (37%) or TC3193	no ref or no ref or no ref or no ref or no ref or no ref	FS486073 or FS486438 weakly similar to UniRef100_A7QL99 Cluster: Chromosome chr3 scaffold_117, whole genome shotgun sequence; n=1; Vitis vinifera|Rep: Chromosome chr3 scaffold_117, whole genome shotgun sequence - Vitis vinifera (Grape), partial (23%) or FS501355 weakly similar to UniRef100_Q7ZVH7 Cluster: Nuclear autoantigenic sperm protein; n=1; Danio rerio|Rep: Nuclear autoantigenic sperm prote…	44.1047	22	Asteraceae_TIGR	2432	6210	2355	1703	537.805	359.901	232.658	263.563	348.482	137.356	0.3942
CATGAAAAAAAAAAAAAAAAAAGAAA	437	CV520715 or TC6001 or TC7125	no ref or no ref or no ref	CV520715 similar to UniRef100_A7NTC7 Cluster: Chromosome chr18 scaffold_1, whole genome shotgun sequence; n=1; Vitis vinifera|Rep: Chromosome chr18 scaffold_1, whole genome shotgun sequence - Vitis vinifera (Grape), partial (9%) or TC6001 weakly similar to UniRef100_Q9SG88 Cluster: T7M13.10 protein; n=1; Arabidopsis thaliana|Rep: T7M13.10 protein - Arabidopsis thaliana (Mouse-ear cress), partial …	46.087	23	Asteraceae_TIGR	0	437	0	0	0	25.3264	0	0	6.33159	12.6632	2
CATGAAAAAAAAAAAAAAAAAAGGAA	3	minusTC22165 homologue to UniRef100_Q76DY0 Cluster: AG-motif binding protein-4; n=1; Nicotiana tabacum|Rep: AG-motif binding protein-4 - Nicotiana tabacum (Common tobacco), partial (40%)	no ref	TC22165 homologue to UniRef100_Q76DY0 Cluster: AG-motif binding protein-4; n=1; Nicotiana tabacum|Rep: AG-motif binding protein-4 - Nicotiana tabacum (Common tobacco), partial (40%)	48.0694	24	Asteraceae_TIGR	0	0	2	1	0	0	0.1976	0.1548	0.0880876	0.103206	1.1716
CATGAAAAAAAAAAAAAAAAAAGGTG	190	minusFS439223 or minusTC1279 similar to UniRef100_A7PRM1 Cluster: Chromosome chr14 scaffold_27, whole genome shotgun sequence; n=1; Vitis vinifera|Rep: Chromosome chr14 scaffold_27, whole genome shotgun sequence - Vitis vinifera (Grape), partial (95%) or minusTC5902	no ref or no ref or no ref	FS439223 similar to UniRef100_A7QYJ2 Cluster: Chromosome undetermined scaffold_248, whole genome shotgun sequence; n=1; Vitis vinifera|Rep: Chromosome undetermined scaffold_248, whole genome shotgun sequence - Vitis vinifera (Grape), partial (62%) or TC1279 similar to UniRef100_A7PRM1 Cluster: Chromosome chr14 scaffold_27, whole genome shotgun sequence; n=1; Vitis vinifera|Rep: Chromosome chr14 s…	46.087	23	Asteraceae_TIGR	0	190	0	0	0	11.0115	0	0	2.75287	5.50573	2
CATGAAAAAAAAAAAAAAAAAAGTGA	2	minusTC5902 homologue to UniRef100_A0T1V6 Cluster: CBS domain-containing protein; n=1; Solenostemon scutellarioides|Rep: CBS domain-containing protein - Solenostemon scutellarioides (Coleus) (Coleus blumei), partial (85%)	no ref	TC5902 homologue to UniRef100_A0T1V6 Cluster: CBS domain-containing protein; n=1; Solenostemon scutellarioides|Rep: CBS domain-containing protein - Solenostemon scutellarioides (Coleus) (Coleus blumei), partial (85%)	46.087	23	Asteraceae_TIGR	0	2	0	0	0	0.1159	0	0	0.0289775	0.0579551	2
CATGAAAAAAAAAAAAAAAAAAGTGG	2	minusTC5902 homologue to UniRef100_A0T1V6 Cluster: CBS domain-containing protein; n=1; Solenostemon scutellarioides|Rep: CBS domain-containing protein - Solenostemon scutellarioides (Coleus) (Coleus blumei), partial (85%)	no ref	TC5902 homologue to UniRef100_A0T1V6 Cluster: CBS domain-containing protein; n=1; Solenostemon scutellarioides|Rep: CBS domain-containing protein - Solenostemon scutellarioides (Coleus) (Coleus blumei), partial (85%)	46.087	23	Asteraceae_TIGR	0	2	0	0	0	0.1159	0	0	0.0289775	0.0579551	2
CATGAAAAAAAAAAAAAAAAAATCAC	3	FS474798	no ref	FS474798	46.087	23	Asteraceae_TIGR	0	3	0	0	0	0.1739	0	0	0.0434663	0.0869326	2
CATGAAAAAAAAAAAAAAAAAATCGA	3	294681193 or 294687832	GW783057.1 or GW778429.1	gi|294681193|gb|GW783057.1|GW783057 PBC053C07_07485 Parthenium argentatum cold acclimated bark cDNA library (PBC) Parthenium argentatum cDNA clone PBC053C07, mRNA sequence or gi|294687832|gb|GW778429.1|GW778429 PBC002B04_02857 Parthenium argentatum cold acclimated bark cDNA library (PBC) Parthenium argentatum cDNA clone PBC002B04, mRNA sequence	48.0694	24	Asteraceae_Entrez_mRNA.fasta	0	3	0	0	0	0.1739	0	0	0.0434663	0.0869326	2
CATGAAAAAAAAAAAAAAAAAATCGG	5	294681193 or 294687832	GW783057.1 or GW778429.1	gi|294681193|gb|GW783057.1|GW783057 PBC053C07_07485 Parthenium argentatum cold acclimated bark cDNA library (PBC) Parthenium argentatum cDNA clone PBC053C07, mRNA sequence or gi|294687832|gb|GW778429.1|GW778429 PBC002B04_02857 Parthenium argentatum cold acclimated bark cDNA library (PBC) Parthenium argentatum cDNA clone PBC002B04, mRNA sequence	50.0517	25	Asteraceae_Entrez_mRNA.fasta	0	5	0	0	0	0.2898	0	0	0.0724438	0.144888	2
CATGAAAAAAAAAAAAAAAAAATCTG	2	FS486073 or GR037268 or TC3193	no ref or no ref or no ref	FS486073 or GR037268 similar to UniRef100_A7QI74 Cluster: Chromosome chr17 scaffold_101, whole genome shotgun sequence; n=1; Vitis vinifera|Rep: Chromosome chr17 scaffold_101, whole genome shotgun sequence - Vitis vinifera (Grape), partial (22%) or TC3193 similar to UniRef100_A7QR96 Cluster: Chromosome chr13 scaffold_149, whole genome shotgun sequence; n=1; Vitis vinifera|Rep: Chromosome chr13 sc…	44.1047	22	Asteraceae_TIGR	0	0	2	0	0	0	0.1976	0	0.0493966	0.0987933	2
CATGAAAAAAAAAAAAAAAAAATGAA	6	FS446608 or TC17231 similar to UniRef100_A7QDV2 Cluster: Chromosome chr4 scaffold_83, whole genome shotgun sequence; n=1; Vitis vinifera|Rep: Chromosome chr4 scaffold_83, whole genome shotgun sequence - Vitis vinifera (Grape), partial (80%)	no ref or no ref	FS446608 similar to UniRef100_A7PW21 Cluster: Chromosome chr8 scaffold_34, whole genome shotgun sequence; n=1; Vitis vinifera|Rep: Chromosome chr8 scaffold_34, whole genome shotgun sequence - Vitis vinifera (Grape), partial (33%) or TC17231 similar to UniRef100_A7QDV2 Cluster: Chromosome chr4 scaffold_83, whole genome shotgun sequence; n=1; Vitis vinifera|Rep: Chromosome chr4 scaffold_83, whole g…	46.087	23	Asteraceae_TIGR	0	4	1	1	0	0.2318	0.0988	0.1548	0.121344	0.0975616	0.804
CATGAAAAAAAAAAAAAAAAAATGCT	4	FS459817 or FS468627 or FS486073 or FS490363 or TC3193 or TC8129 similar to UniRef100_A7PBQ8 Cluster: Chromosome chr16 scaffold_10, whole genome shotgun sequence; n=1; Vitis vinifera|Rep: Chromosome chr16 scaffold_10, whole genome shotgun sequence - Vitis vinifera (Grape), partial (95%)	no ref or no ref or no ref or no ref or no ref or no ref	FS459817 similar to UniRef100_Q9LEB3 Cluster: RNA Binding Protein 47; n=2; Nicotiana|Rep: RNA Binding Protein 47 - Nicotiana plumbaginifolia (Leadwort-leaved tobacco), partial (15%) or FS468627 similar to UniRef100_A7Q0Z4 Cluster: Chromosome chr7 scaffold_42, whole genome shotgun sequence; n=1; Vitis vinifera|Rep: Chromosome chr7 scaffold_42, whole genome shotgun sequence - Vitis vinifera (Grape)…	44.1047	22	Asteraceae_TIGR	0	0	0	4	0	0	0	0.6191	0.154764	0.309528	2
CATGAAAAAAAAAAAAAAAAAATGGA	2	GR111431 or TC5526 similar to UniRef100_A7PHK7 Cluster: Chromosome chr17 scaffold_16, whole genome shotgun sequence; n=1; Vitis vinifera|Rep: Chromosome chr17 scaffold_16, whole genome shotgun sequence - Vitis vinifera (Grape), partial (95%) or TC8291	no ref or no ref or no ref	GR111431 similar to UniRef100_A7PHK7 Cluster: Chromosome chr17 scaffold_16, whole genome shotgun sequence; n=1; Vitis vinifera|Rep: Chromosome chr17 scaffold_16, whole genome shotgun sequence - Vitis vinifera (Grape), partial (40%) or TC5526 similar to UniRef100_A7PHK7 Cluster: Chromosome chr17 scaffold_16, whole genome shotgun sequence; n=1; Vitis vinifera|Rep: Chromosome chr17 scaffold_16, whol…	46.087	23	Asteraceae_TIGR	0	2	0	0	0	0.1159	0	0	0.0289775	0.0579551	2
CATGAAAAAAAAAAAAAAAAAATGGC	3	FS440372 or FS459612 or FS486073 or TC2371 weakly similar to UniRef100_Q0WX62 Cluster: C2.6 protein; n=1; Pisum sativum|Rep: C2.6 protein - Pisum sativum (Garden pea), partial (69%) or TC3193 or TC7539 or TC8291	no ref or no ref or no ref or no ref or no ref or no ref or no ref	FS440372 weakly similar to UniRef100_Q8LDW1 Cluster: Photoassimilate-responsive protein PAR-like protein; n=1; Arabidopsis thaliana|Rep: Photoassimilate-responsive protein PAR-like protein - Arabidopsis thaliana (Mouse-ear cress), partial (17%) or FS459612 weakly similar to UniRef100_A9X3L8 Cluster: UDP-glucosyltransferase; n=1; Ixeris dentata var. albiflora|Rep: UDP-glucosyltransferase - Ixeris …	44.1047	22	Asteraceae_TIGR	0	3	0	0	0	0.1739	0	0	0.0434663	0.0869326	2
CATGAAAAAAAAAAAAAAAAAATGGG	6	FS485809 or FS486073 or GR111431 or TC3193 or TC5908 or TC8291	no ref or no ref or no ref or no ref or no ref or no ref	FS485809 weakly similar to UniRef100_A7PNT4 Cluster: Chromosome chr8 scaffold_23, whole genome shotgun sequence; n=1; Vitis vinifera|Rep: Chromosome chr8 scaffold_23, whole genome shotgun sequence - Vitis vinifera (Grape), partial (56%) or FS486073 or GR111431 similar to UniRef100_A7PHK7 Cluster: Chromosome chr17 scaffold_16, whole genome shotgun sequence; n=1; Vitis vinifera|Rep: Chromosome chr1…	44.1047	22	Asteraceae_TIGR	0	6	0	0	0	0.3477	0	0	0.0869326	0.173865	2
CATGAAAAAAAAAAAAAAAAAATTAA	3	minusTC17750 homologue to UniRef100_Q6IVK5 Cluster: UDP-glucuronate decarboxylase 1; n=1; Nicotiana tabacum|Rep: UDP-glucuronate decarboxylase 1 - Nicotiana tabacum (Common tobacco), partial (98%)	no ref	TC17750 homologue to UniRef100_Q6IVK5 Cluster: UDP-glucuronate decarboxylase 1; n=1; Nicotiana tabacum|Rep: UDP-glucuronate decarboxylase 1 - Nicotiana tabacum (Common tobacco), partial (98%)	48.0694	24	Asteraceae_TIGR	0	0	1	2	0	0	0.0988	0.3095	0.10208	0.145929	1.4296
CATGAAAAAAAAAAAAAAAAAATTCC	158	CD847047 similar to UniRef100_Q3ED41 Cluster: Uncharacterized protein At1g31600.2; n=1; Arabidopsis thaliana|Rep: Uncharacterized, partial (9%)	no ref	CD847047 similar to UniRef100_Q3ED41 Cluster: Uncharacterized protein At1g31600.2; n=1; Arabidopsis thaliana|Rep: Uncharacterized, partial (9%)	46.087	23	Asteraceae_TIGR	0	153	2	3	0	8.8671	0.1976	0.4643	2.38225	4.32743	1.8165
CATGAAAAAAAAAAAAAAAAACATTT	3	FS481752 homologue to UniRef100_A7QUY8 Cluster: Chromosome chr16 scaffold_182, whole genome shotgun sequence; n=1; Vitis vinifera|Rep: Chromosome chr16 scaffold_182, whole genome shotgun sequence - Vitis vinifera (Grape), partial (41%)	no ref	FS481752 homologue to UniRef100_A7QUY8 Cluster: Chromosome chr16 scaffold_182, whole genome shotgun sequence; n=1; Vitis vinifera|Rep: Chromosome chr16 scaffold_182, whole genome shotgun sequence - Vitis vinifera (Grape), partial (41%)	46.087	23	Asteraceae_TIGR	1	0	0	2	0.2211	0	0	0.3095	0.132666	0.157382	1.1863
CATGAAAAAAAAAAAAAAAAACCAGG	2	minusTC6059 similar to UniRef100_A7Q0D6 Cluster: Chromosome chr7 scaffold_42, whole genome shotgun sequence; n=1; Vitis vinifera|Rep: Chromosome chr7 scaffold_42, whole genome shotgun sequence - Vitis vinifera (Grape), partial (32%)	no ref	TC6059 similar to UniRef100_A7Q0D6 Cluster: Chromosome chr7 scaffold_42, whole genome shotgun sequence; n=1; Vitis vinifera|Rep: Chromosome chr7 scaffold_42, whole genome shotgun sequence - Vitis vinifera (Grape), partial (32%)	48.0694	24	Asteraceae_TIGR	0	2	0	0	0	0.1159	0	0	0.0289775	0.0579551	2
CATGAAAAAAAAAAAAAAAAACCTAA	2	FS502090 or GO991946 or GR186464	no ref or no ref or no ref	FS502090 similar to UniRef100_A7P1J7 Cluster: Chromosome chr19 scaffold_4, whole genome shotgun sequence; n=1; Vitis vinifera|Rep: Chromosome chr19 scaffold_4, whole genome shotgun sequence - Vitis vinifera (Grape), partial (42%) or GO991946 similar to UniRef100_A7P322 Cluster: Chromosome chr1 scaffold_5, whole genome shotgun sequence; n=1; Vitis vinifera|Rep: Chromosome chr1 scaffold_5, whole ge…	44.1047	22	Asteraceae_TIGR	0	1	0	1	0	0.058	0	0.1548	0.0531797	0.0730258	1.3732
CATGAAAAAAAAAAAAAAAAACCTGC	19	CV299353 or GE522042 similar to UniRef100_A4KNC4 Cluster: PPE family protein; n=1; Mycobacterium tuberculosis str. Haarlem|Rep: PPE family protein - Mycobacterium tuberculosis str. Haarlem, partial (4%)	no ref or no ref	CV299353 similar to UniRef100_A7P4Z2 Cluster: Chromosome chr4 scaffold_6, whole genome shotgun sequence; n=1; Vitis vinifera|Rep: Chromosome chr4 scaffold_6, whole genome shotgun sequence - Vitis vinifera (Grape), partial (18%) or GE522042 similar to UniRef100_A4KNC4 Cluster: PPE family protein; n=1; Mycobacterium tuberculosis str. Haarlem|Rep: PPE family protein - Mycobacterium tuberculosis str.…	44.1047	22	Asteraceae_TIGR	0	17	2	0	0	0.9852	0.1976	0	0.295706	0.469029	1.5861
CATGAAAAAAAAAAAAAAAAACGCTG	5	TC598 similar to UniRef100_A7NVY9 Cluster: Chromosome chr5 scaffold_2, whole genome shotgun sequence; n=1; Vitis vinifera|Rep: Chromosome chr5 scaffold_2, whole genome shotgun sequence - Vitis vinifera (Grape), partial (72%)	no ref	TC598 similar to UniRef100_A7NVY9 Cluster: Chromosome chr5 scaffold_2, whole genome shotgun sequence; n=1; Vitis vinifera|Rep: Chromosome chr5 scaffold_2, whole genome shotgun sequence - Vitis vinifera (Grape), partial (72%)	46.087	23	Asteraceae_TIGR	0	4	1	0	0	0.2318	0.0988	0	0.0826534	0.10981	1.3286
CATGAAAAAAAAAAAAAAAAACTGCT	7082	minusTC18471 weakly similar to UniRef100_O22714 Cluster: F8A5.28 protein; n=1; Arabidopsis thaliana|Rep: F8A5.28 protein - Arabidopsis thaliana (Mouse-ear cress), partial (30%)	no ref	TC18471 weakly similar to UniRef100_O22714 Cluster: F8A5.28 protein; n=1; Arabidopsis thaliana|Rep: F8A5.28 protein - Arabidopsis thaliana (Mouse-ear cress), partial (30%)	46.087	23	Asteraceae_TIGR	1147	3665	1398	872	253.644	212.405	138.113	134.954	184.779	58.2118	0.315
CATGAAAAAAAAAAAAAAAAACTGTT	2	minusTC18471 weakly similar to UniRef100_O22714 Cluster: F8A5.28 protein; n=1; Arabidopsis thaliana|Rep: F8A5.28 protein - Arabidopsis thaliana (Mouse-ear cress), partial (30%)	no ref	TC18471 weakly similar to UniRef100_O22714 Cluster: F8A5.28 protein; n=1; Arabidopsis thaliana|Rep: F8A5.28 protein - Arabidopsis thaliana (Mouse-ear cress), partial (30%)	46.087	23	Asteraceae_TIGR	0	0	0	2	0	0	0	0.3095	0.077382	0.154764	2
CATGAAAAAAAAAAAAAAAAAGAAAA	376	227850886 or 227955012 or 289595525 or 294683735 or 294701432 or 296281913	GO614510.1 or GO614955.1 or GW584062.1 or GO668690.1 or GW785297.1 or GW917911.1	gi|227850886|gb|GO614510.1|GO614510 VSU27 Vernonia Galamensis L embryo cDNA library Vernonia galamensis cDNA 5', mRNA sequence or gi|227955012|gb|GO614955.1|GO614955 VSU_2007_V1_plate-001_M13F_G21 Vernonia Galamensis L embryo cDNA library Vernonia galamensis cDNA, mRNA sequence or gi|289595525|gb|GW584062.1|GW584062 CtDI_P6_63 Safflower (A-1) drought stressed subtracted cDNA library Carthamus tin…	44.1047	25	Asteraceae_Entrez_mRNA.fasta	0	376	0	0	0	21.7911	0	0	5.44778	10.8956	2
CATGAAAAAAAAAAAAAAAAAGACTG	5	minusGR118194 or minusTC12351 similar to UniRef100_A7UM84 Cluster: Glycerol-3-phosphate acyltransferase; n=1; Hippophae rhamnoides|Rep: Glycerol-3-phosphate acyltransferase - Hippophae rhamnoides, partial (56%)	no ref or no ref	GR118194 or TC12351 similar to UniRef100_A7UM84 Cluster: Glycerol-3-phosphate acyltransferase; n=1; Hippophae rhamnoides|Rep: Glycerol-3-phosphate acyltransferase - Hippophae rhamnoides, partial (56%)	44.1047	22	Asteraceae_TIGR	0	3	2	0	0	0.1739	0.1976	0	0.0928629	0.107665	1.1594
CATGAAAAAAAAAAAAAAAAAGCTGC	12	TC5038 homologue to UniRef100_Q42945 Cluster: Caffeoyl-CoA O-methyltransferase 6; n=1; Nicotiana tabacum|Rep: Caffeoyl-CoA O-methyltransferase 6 - Nicotiana tabacum (Common tobacco), complete	no ref	TC5038 homologue to UniRef100_Q42945 Cluster: Caffeoyl-CoA O-methyltransferase 6; n=1; Nicotiana tabacum|Rep: Caffeoyl-CoA O-methyltransferase 6 - Nicotiana tabacum (Common tobacco), complete	44.1047	22	Asteraceae_TIGR	0	8	4	0	0	0.4636	0.3952	0	0.214703	0.249489	1.162
CATGAAAAAAAAAAAAAAAAAGCTGG	2	FS451864 weakly similar to UniRef100_Q9LU14 Cluster: Proline-rich protein APG-like; GDSL-motif lipase/hydrolase-like protein; n=2; Arabidopsis thaliana|Rep: Proline-rich protein APG-like; GDSL-motif lipase/hydrolase-like protein - Arabidopsis thaliana (Mouse-ear cress), partial (41%)	no ref	FS451864 weakly similar to UniRef100_Q9LU14 Cluster: Proline-rich protein APG-like; GDSL-motif lipase/hydrolase-like protein; n=2; Arabidopsis thaliana|Rep: Proline-rich protein APG-like; GDSL-motif lipase/hydrolase-like protein - Arabidopsis thaliana (Mouse-ear cress), partial (41%)	44.1047	22	Asteraceae_TIGR	0	1	1	0	0	0.058	0.0988	0	0.0391871	0.0482231	1.2306
CATGAAAAAAAAAAAAAAAAAGGACT	2	FS457491 or GR050084 weakly similar to UniRef100_Q0J0K6 Cluster: Os09g0495200 protein; n=1; Oryza sativa Japonica Group|Rep: Os09g0495200 protein - Oryza sativa subsp. japonica (Rice), partial (6%)	no ref or no ref	FS457491 homologue to UniRef100_A7P9E1 Cluster: Chromosome chr3 scaffold_8, whole genome shotgun sequence; n=1; Vitis vinifera|Rep: Chromosome chr3 scaffold_8, whole genome shotgun sequence - Vitis vinifera (Grape), partial (15%) or GR050084 weakly similar to UniRef100_Q0J0K6 Cluster: Os09g0495200 protein; n=1; Oryza sativa Japonica Group|Rep: Os09g0495200 protein - Oryza sativa subsp. japonica (…	44.1047	22	Asteraceae_TIGR	0	2	0	0	0	0.1159	0	0	0.0289775	0.0579551	2
CATGAAAAAAAAAAAAAAAAAGGAGG	5	289595352	GW584154.1	gi|289595352|gb|GW584154.1|GW584154 CtDI_P8_22 Safflower (A-1) drought stressed subtracted cDNA library Carthamus tinctorius cDNA, mRNA sequence	48.0694	24	Asteraceae_Entrez_mRNA.fasta	0	5	0	0	0	0.2898	0	0	0.0724438	0.144888	2
CATGAAAAAAAAAAAAAAAAAGGAGT	2	289595352	GW584154.1	gi|289595352|gb|GW584154.1|GW584154 CtDI_P8_22 Safflower (A-1) drought stressed subtracted cDNA library Carthamus tinctorius cDNA, mRNA sequence	48.0694	24	Asteraceae_Entrez_mRNA.fasta	0	2	0	0	0	0.1159	0	0	0.0289775	0.0579551	2
CATGAAAAAAAAAAAAAAAAAGGCAA	3	DC240892 or DC242864 or GR050084 or GR149355	no ref or no ref or no ref or no ref	DC240892 similar to UniRef100_A7Q776 Cluster: Chromosome chr18 scaffold_59, whole genome shotgun sequence; n=1; Vitis vinifera|Rep: Chromosome chr18 scaffold_59, whole genome shotgun sequence - Vitis vinifera (Grape), partial (57%) or DC242864 similar to UniRef100_A7Q776 Cluster: Chromosome chr18 scaffold_59, whole genome shotgun sequence; n=1; Vitis vinifera|Rep: Chromosome chr18 scaffold_59, wh…	44.1047	22	Asteraceae_TIGR	0	3	0	0	0	0.1739	0	0	0.0434663	0.0869326	2
CATGAAAAAAAAAAAAAAAAAGGCAG	2	DC242864 or FS465224 or GR050084 or TC3649	no ref or no ref or no ref or no ref	DC242864 similar to UniRef100_A7Q776 Cluster: Chromosome chr18 scaffold_59, whole genome shotgun sequence; n=1; Vitis vinifera|Rep: Chromosome chr18 scaffold_59, whole genome shotgun sequence - Vitis vinifera (Grape), partial (72%) or FS465224 similar to UniRef100_A7QK09 Cluster: Chromosome undetermined scaffold_109, whole genome shotgun sequence; n=1; Vitis vinifera|Rep: Chromosome undetermined …	44.1047	22	Asteraceae_TIGR	0	2	0	0	0	0.1159	0	0	0.0289775	0.0579551	2
CATGAAAAAAAAAAAAAAAAAGGCAT	2	DC242864 or GR050084	no ref or no ref	DC242864 similar to UniRef100_A7Q776 Cluster: Chromosome chr18 scaffold_59, whole genome shotgun sequence; n=1; Vitis vinifera|Rep: Chromosome chr18 scaffold_59, whole genome shotgun sequence - Vitis vinifera (Grape), partial (72%) or GR050084 weakly similar to UniRef100_Q0J0K6 Cluster: Os09g0495200 protein; n=1; Oryza sativa Japonica Group|Rep: Os09g0495200 protein - Oryza sativa subsp. japonica…	44.1047	22	Asteraceae_TIGR	0	2	0	0	0	0.1159	0	0	0.0289775	0.0579551	2
CATGAAAAAAAAAAAAAAAAAGGCCA	2	DC240007 or DC241558 or DC241584 or DC242798 or DC242913 or GR050084 weakly similar to UniRef100_Q0J0K6 Cluster: Os09g0495200 protein; n=1; Oryza sativa Japonica Group|Rep: Os09g0495200 protein - Oryza sativa subsp. japonica (Rice), partial (6%)	no ref or no ref or no ref or no ref or no ref or no ref	DC240007 similar to UniRef100_Q2NKP6 Cluster: NAPSB protein; n=1; Homo sapiens|Rep: NAPSB protein - Homo sapiens (Human), partial (4%) or DC241558 or DC241584 similar to UniRef100_A7P5X9 Cluster: Chromosome chr4 scaffold_6, whole genome shotgun sequence; n=1; Vitis vinifera|Rep: Chromosome chr4 scaffold_6, whole genome shotgun sequence - Vitis vinifera (Grape), partial (7%) or DC242798 or DC24291…	44.1047	22	Asteraceae_TIGR	0	2	0	0	0	0.1159	0	0	0.0289775	0.0579551	2
CATGAAAAAAAAAAAAAAAAAGGCGG	2	DC241333 or GR050084 weakly similar to UniRef100_Q0J0K6 Cluster: Os09g0495200 protein; n=1; Oryza sativa Japonica Group|Rep: Os09g0495200 protein - Oryza sativa subsp. japonica (Rice), partial (6%)	no ref or no ref	DC241333 or GR050084 weakly similar to UniRef100_Q0J0K6 Cluster: Os09g0495200 protein; n=1; Oryza sativa Japonica Group|Rep: Os09g0495200 protein - Oryza sativa subsp. japonica (Rice), partial (6%)	44.1047	22	Asteraceae_TIGR	0	2	0	0	0	0.1159	0	0	0.0289775	0.0579551	2
CATGAAAAAAAAAAAAAAAAAGGCGT	2	GR050084 weakly similar to UniRef100_Q0J0K6 Cluster: Os09g0495200 protein; n=1; Oryza sativa Japonica Group|Rep: Os09g0495200 protein - Oryza sativa subsp. japonica (Rice), partial (6%)	no ref	GR050084 weakly similar to UniRef100_Q0J0K6 Cluster: Os09g0495200 protein; n=1; Oryza sativa Japonica Group|Rep: Os09g0495200 protein - Oryza sativa subsp. japonica (Rice), partial (6%)	44.1047	22	Asteraceae_TIGR	0	2	0	0	0	0.1159	0	0	0.0289775	0.0579551	2
CATGAAAAAAAAAAAAAAAAAGGCTG	2	GR050084	no ref	GR050084 weakly similar to UniRef100_Q0J0K6 Cluster: Os09g0495200 protein; n=1; Oryza sativa Japonica Group|Rep: Os09g0495200 protein - Oryza sativa subsp. japonica (Rice), partial (6%)	44.1047	22	Asteraceae_TIGR	0	2	0	0	0	0.1159	0	0	0.0289775	0.0579551	2
CATGAAAAAAAAAAAAAAAAAGGGAT	3	GR050084 or TC17449 similar to UniRef100_Q9AXE5 Cluster: Class I type 2 metallothionein; n=1; Avicennia marina|Rep: Class I type 2 metallothionein - Avicennia marina (Grey mangrove), partial (71%)	no ref or no ref	GR050084 weakly similar to UniRef100_Q0J0K6 Cluster: Os09g0495200 protein; n=1; Oryza sativa Japonica Group|Rep: Os09g0495200 protein - Oryza sativa subsp. japonica (Rice), partial (6%) or TC17449 similar to UniRef100_Q9AXE5 Cluster: Class I type 2 metallothionein; n=1; Avicennia marina|Rep: Class I type 2 metallothionein - Avicennia marina (Grey mangrove), partial (71%)	46.087	23	Asteraceae_TIGR	0	3	0	0	0	0.1739	0	0	0.0434663	0.0869326	2
CATGAAAAAAAAAAAAAAAAAGGGCC	2	GR050084 weakly similar to UniRef100_Q0J0K6 Cluster: Os09g0495200 protein; n=1; Oryza sativa Japonica Group|Rep: Os09g0495200 protein - Oryza sativa subsp. japonica (Rice), partial (6%)	no ref	GR050084 weakly similar to UniRef100_Q0J0K6 Cluster: Os09g0495200 protein; n=1; Oryza sativa Japonica Group|Rep: Os09g0495200 protein - Oryza sativa subsp. japonica (Rice), partial (6%)	48.0694	24	Asteraceae_TIGR	0	2	0	0	0	0.1159	0	0	0.0289775	0.0579551	2
CATGAAAAAAAAAAAAAAAAAGGGGA	4	GR050084 or GR128520 similar to UniRef100_Q10032 Cluster: Uncharacterized protein C27D6.3; n=1; Caenorhabditis elegans|Rep: Uncharacterized protein C27D6.3 - Caenorhabditis elegans, partial (14%)	no ref or no ref	GR050084 weakly similar to UniRef100_Q0J0K6 Cluster: Os09g0495200 protein; n=1; Oryza sativa Japonica Group|Rep: Os09g0495200 protein - Oryza sativa subsp. japonica (Rice), partial (6%) or GR128520 similar to UniRef100_Q10032 Cluster: Uncharacterized protein C27D6.3; n=1; Caenorhabditis elegans|Rep: Uncharacterized protein C27D6.3 - Caenorhabditis elegans, partial (14%)	46.087	23	Asteraceae_TIGR	0	4	0	0	0	0.2318	0	0	0.0579551	0.11591	2
CATGAAAAAAAAAAAAAAAAAGGGGC	3	GR050084 weakly similar to UniRef100_Q0J0K6 Cluster: Os09g0495200 protein; n=1; Oryza sativa Japonica Group|Rep: Os09g0495200 protein - Oryza sativa subsp. japonica (Rice), partial (6%)	no ref	GR050084 weakly similar to UniRef100_Q0J0K6 Cluster: Os09g0495200 protein; n=1; Oryza sativa Japonica Group|Rep: Os09g0495200 protein - Oryza sativa subsp. japonica (Rice), partial (6%)	46.087	23	Asteraceae_TIGR	0	3	0	0	0	0.1739	0	0	0.0434663	0.0869326	2
CATGAAAAAAAAAAAAAAAAAGGGGT	3	GR050084 weakly similar to UniRef100_Q0J0K6 Cluster: Os09g0495200 protein; n=1; Oryza sativa Japonica Group|Rep: Os09g0495200 protein - Oryza sativa subsp. japonica (Rice), partial (6%)	no ref	GR050084 weakly similar to UniRef100_Q0J0K6 Cluster: Os09g0495200 protein; n=1; Oryza sativa Japonica Group|Rep: Os09g0495200 protein - Oryza sativa subsp. japonica (Rice), partial (6%)	46.087	23	Asteraceae_TIGR	0	3	0	0	0	0.1739	0	0	0.0434663	0.0869326	2
CATGAAAAAAAAAAAAAAAAAGGTAG	3	GR050084	no ref	GR050084 weakly similar to UniRef100_Q0J0K6 Cluster: Os09g0495200 protein; n=1; Oryza sativa Japonica Group|Rep: Os09g0495200 protein - Oryza sativa subsp. japonica (Rice), partial (6%)	44.1047	22	Asteraceae_TIGR	0	3	0	0	0	0.1739	0	0	0.0434663	0.0869326	2
CATGAAAAAAAAAAAAAAAAAGGTCC	2	GR050084 or TC46175 similar to UniRef100_Q9LRV7 Cluster: Gb|AAF04880.1; n=2; Arabidopsis thaliana|Rep: Gb|AAF04880.1 - Arabidopsis thaliana (Mouse-ear cress), partial (38%)	no ref or no ref	GR050084 weakly similar to UniRef100_Q0J0K6 Cluster: Os09g0495200 protein; n=1; Oryza sativa Japonica Group|Rep: Os09g0495200 protein - Oryza sativa subsp. japonica (Rice), partial (6%) or TC46175 similar to UniRef100_Q9LRV7 Cluster: Gb|AAF04880.1; n=2; Arabidopsis thaliana|Rep: Gb|AAF04880.1 - Arabidopsis thaliana (Mouse-ear cress), partial (38%)	44.1047	22	Asteraceae_TIGR	0	2	0	0	0	0.1159	0	0	0.0289775	0.0579551	2
CATGAAAAAAAAAAAAAAAAAGGTGA	2	GR050084 weakly similar to UniRef100_Q0J0K6 Cluster: Os09g0495200 protein; n=1; Oryza sativa Japonica Group|Rep: Os09g0495200 protein - Oryza sativa subsp. japonica (Rice), partial (6%) or TC2676	no ref or no ref	GR050084 weakly similar to UniRef100_Q0J0K6 Cluster: Os09g0495200 protein; n=1; Oryza sativa Japonica Group|Rep: Os09g0495200 protein - Oryza sativa subsp. japonica (Rice), partial (6%) or TC2676 weakly similar to UniRef100_A9EEB3 Cluster: Anthocyanin acyltransferase; n=1; Torenia hybrid cultivar|Rep: Anthocyanin acyltransferase - Torenia hybrid cultivar, partial (23%)	44.1047	22	Asteraceae_TIGR	0	2	0	0	0	0.1159	0	0	0.0289775	0.0579551	2
CATGAAAAAAAAAAAAAAAAAGGTGG	3	GR050084 weakly similar to UniRef100_Q0J0K6 Cluster: Os09g0495200 protein; n=1; Oryza sativa Japonica Group|Rep: Os09g0495200 protein - Oryza sativa subsp. japonica (Rice), partial (6%)	no ref	GR050084 weakly similar to UniRef100_Q0J0K6 Cluster: Os09g0495200 protein; n=1; Oryza sativa Japonica Group|Rep: Os09g0495200 protein - Oryza sativa subsp. japonica (Rice), partial (6%)	44.1047	22	Asteraceae_TIGR	0	3	0	0	0	0.1739	0	0	0.0434663	0.0869326	2
CATGAAAAAAAAAAAAAAAAAGGTTT	2	minusCJ748618 UniRef100_A0YSB3 Cluster: Signal recognition particle protein; n=1; Lyngbya sp. PCC 8106|Rep: Signal recognition, partial (2%)	no ref	CJ748618 UniRef100_A0YSB3 Cluster: Signal recognition particle protein; n=1; Lyngbya sp. PCC 8106|Rep: Signal recognition, partial (2%)	46.087	23	Asteraceae_TIGR	0	2	0	0	0	0.1159	0	0	0.0289775	0.0579551	2
CATGAAAAAAAAAAAAAAAAAGTAAA	2	FS450493 or FS473294 or GR021050 or GR169869 or TC3016 or TC7400	no ref or no ref or no ref or no ref or no ref or no ref	FS450493 homologue to UniRef100_A7PXX3 Cluster: Methionine aminopeptidase; n=1; Vitis vinifera|Rep: Methionine aminopeptidase - Vitis vinifera (Grape), partial (36%) or FS473294 weakly similar to UniRef100_A5BQL5 Cluster: Carbonic anhydrase; n=1; Vitis vinifera|Rep: Carbonic anhydrase - Vitis vinifera (Grape), partial (23%) or GR021050 similar to UniRef100_A7QK88 Cluster: Chromosome chr2 scaffold…	44.1047	22	Asteraceae_TIGR	0	0	1	1	0	0	0.0988	0.1548	0.0633893	0.0766793	1.2097
CATGAAAAAAAAAAAAAAAAATAACC	2	FS489141 or FS498688 or TC21513 or TC27398 homologue to UniRef100_A7P5M4 Cluster: Chromosome chr4 scaffold_6, whole genome shotgun sequence; n=1; Vitis vinifera|Rep: Chromosome chr4 scaffold_6, whole genome shotgun sequence - Vitis vinifera (Grape), partial (26%)	no ref or no ref or no ref or no ref	FS489141 or FS498688 similar to UniRef100_Q9ZRP8 Cluster: Delta-8 sphingolipid desaturase; n=1; Brassica napus|Rep: Delta-8 sphingolipid desaturase - Brassica napus (Rape), partial (24%) or TC21513 weakly similar to UniRef100_A7PSH2 Cluster: Chromosome chr6 scaffold_28, whole genome shotgun sequence; n=1; Vitis vinifera|Rep: Chromosome chr6 scaffold_28, whole genome shotgun sequence - Vitis vinif…	44.1047	22	Asteraceae_TIGR	0	2	0	0	0	0.1159	0	0	0.0289775	0.0579551	2
CATGAAAAAAAAAAAAAAAAATAATT	2	FS477075 or FS489141 or FS498688 or TC27398 homologue to UniRef100_A7P5M4 Cluster: Chromosome chr4 scaffold_6, whole genome shotgun sequence; n=1; Vitis vinifera|Rep: Chromosome chr4 scaffold_6, whole genome shotgun sequence - Vitis vinifera (Grape), partial (26%)	no ref or no ref or no ref or no ref	FS477075 homologue to UniRef100_Q04PG5 Cluster: Cytochrome oxidase assembly protein; n=2; Leptospira borgpetersenii serovar Hardjo-bovis|Rep: Cytochrome oxidase assembly protein - Leptospira borgpetersenii serovar Hardjo-bovis (strain JB197), partial (6%) or FS489141 or FS498688 similar to UniRef100_Q9ZRP8 Cluster: Delta-8 sphingolipid desaturase; n=1; Brassica napus|Rep: Delta-8 sphingolipid des…	44.1047	22	Asteraceae_TIGR	0	2	0	0	0	0.1159	0	0	0.0289775	0.0579551	2
CATGAAAAAAAAAAAAAAAAATAGAA	2	BQ975380 similar to UniRef100_A7NWW8 Cluster: Chromosome chr5 scaffold_2, whole genome shotgun sequence; n=1; Vitis vinifera|Rep: Chromosome chr5 scaffold_2, whole genome shotgun sequence - Vitis vinifera (Grape), partial (28%)	no ref	BQ975380 similar to UniRef100_A7NWW8 Cluster: Chromosome chr5 scaffold_2, whole genome shotgun sequence; n=1; Vitis vinifera|Rep: Chromosome chr5 scaffold_2, whole genome shotgun sequence - Vitis vinifera (Grape), partial (28%)	44.1047	25	Asteraceae_TIGR	1	1	0	0	0.2211	0.058	0	0	0.069773	0.104542	1.4983
CATGAAAAAAAAAAAAAAAAATAGGT	2	FS489141 or TC27398 homologue to UniRef100_A7P5M4 Cluster: Chromosome chr4 scaffold_6, whole genome shotgun sequence; n=1; Vitis vinifera|Rep: Chromosome chr4 scaffold_6, whole genome shotgun sequence - Vitis vinifera (Grape), partial (26%) or TC4183	no ref or no ref or no ref	FS489141 or TC27398 homologue to UniRef100_A7P5M4 Cluster: Chromosome chr4 scaffold_6, whole genome shotgun sequence; n=1; Vitis vinifera|Rep: Chromosome chr4 scaffold_6, whole genome shotgun sequence - Vitis vinifera (Grape), partial (26%) or TC4183 similar to UniRef100_A7PR57 Cluster: Chromosome chr14 scaffold_26, whole genome shotgun sequence; n=1; Vitis vinifera|Rep: Chromosome chr14 scaffold…	44.1047	22	Asteraceae_TIGR	0	2	0	0	0	0.1159	0	0	0.0289775	0.0579551	2
CATGAAAAAAAAAAAAAAAAATATGG	2	FS457583	no ref	FS457583 weakly similar to UniRef100_A4J2V0 Cluster: Restriction endonuclease R.SthI; n=1; Desulfotomaculum reducens MI-1|Rep: Restriction endonuclease R.SthI - Desulfotomaculum reducens (strain MI-1), partial (8%)	42.1223	24	Asteraceae_TIGR	0	2	0	0	0	0.1159	0	0	0.0289775	0.0579551	2
CATGAAAAAAAAAAAAAAAAATCTGC	9	TC364	no ref	TC364 similar to UniRef100_A7PIJ3 Cluster: Chromosome chr13 scaffold_17, whole genome shotgun sequence; n=1; Vitis vinifera|Rep: Chromosome chr13 scaffold_17, whole genome shotgun sequence - Vitis vinifera (Grape), partial (9%)	44.1047	22	Asteraceae_TIGR	0	6	3	0	0	0.3477	0.2964	0	0.161028	0.187117	1.162
CATGAAAAAAAAAAAAAAAAATGAAA	3	FS440612 or FS442202 or FS450783 or FS460745 or FS470952 or FS475712 or FS481953 or FS494273	no ref or no ref or no ref or no ref or no ref or no ref or no ref or no ref	FS440612 similar to UniRef100_A7QNK1 Cluster: Chromosome chr2 scaffold_132, whole genome shotgun sequence; n=1; Vitis vinifera|Rep: Chromosome chr2 scaffold_132, whole genome shotgun sequence - Vitis vinifera (Grape), partial (8%) or FS442202 similar to UniRef100_A5DRT0 Cluster: Predicted protein; n=1; Lodderomyces elongisporus NRRL YB-4239|Rep: Predicted protein - Lodderomyces elongisporus (Yeas…	44.1047	22	Asteraceae_TIGR	0	0	2	1	0	0	0.1976	0.1548	0.0880876	0.103206	1.1716
CATGAAAAAAAAAAAAAAAAATGATG	2	TC1099 or TC13262 or TC7019 or TC7049 similar to UniRef100_Q6X5R6 Cluster: Lipoxygenase; n=1; Nicotiana attenuata|Rep: Lipoxygenase - Nicotiana attenuata, partial (78%)	no ref or no ref or no ref or no ref	TC1099 similar to UniRef100_A7PPP2 Cluster: Chromosome chr8 scaffold_23, whole genome shotgun sequence; n=1; Vitis vinifera|Rep: Chromosome chr8 scaffold_23, whole genome shotgun sequence - Vitis vinifera (Grape), partial (94%) or TC13262 or TC7019 similar to UniRef100_A7Y2G2 Cluster: Germin-like protein; n=1; Chimonanthus praecox|Rep: Germin-like protein - Chimonanthus praecox, partial (91%) or …	44.1047	22	Asteraceae_TIGR	0	2	0	0	0	0.1159	0	0	0.0289775	0.0579551	2
CATGAAAAAAAAAAAAAAAAATTAAA	5	CV520706 or FS458332 or FS505955 or TC11866 weakly similar to UniRef100_A7PT76 Cluster: Chromosome chr8 scaffold_29, whole genome shotgun sequence; n=1; Vitis vinifera|Rep: Chromosome chr8 scaffold_29, whole genome shotgun sequence - Vitis vinifera (Grape), partial (43%) or TC6485 or TC9023	no ref or no ref or no ref or no ref or no ref or no ref	CV520706 M.musculus 45S pre rRNA gene or FS458332 similar to UniRef100_A7P6F6 Cluster: Chromosome chr9 scaffold_7, whole genome shotgun sequence; n=1; Vitis vinifera|Rep: Chromosome chr9 scaffold_7, whole genome shotgun sequence - Vitis vinifera (Grape), partial (11%) or FS505955 similar to UniRef100_Q9FH54 Cluster: Ethylene-responsive transcription factor ERF114; n=1; Arabidopsis thaliana|Rep: E…	44.1047	22	Asteraceae_TIGR	0	4	1	0	0	0.2318	0.0988	0	0.0826534	0.10981	1.3286
CATGAAAAAAAAAAAAAAAAATTAGG	2	FS451457 or FS458332 similar to UniRef100_A7P6F6 Cluster: Chromosome chr9 scaffold_7, whole genome shotgun sequence; n=1; Vitis vinifera|Rep: Chromosome chr9 scaffold_7, whole genome shotgun sequence - Vitis vinifera (Grape), partial (11%) or FS495448	no ref or no ref or no ref	FS451457 similar to UniRef100_Q9MAH6 Cluster: F12M16.15; n=2; Arabidopsis thaliana|Rep: F12M16.15 - Arabidopsis thaliana (Mouse-ear cress), partial (9%) or FS458332 similar to UniRef100_A7P6F6 Cluster: Chromosome chr9 scaffold_7, whole genome shotgun sequence; n=1; Vitis vinifera|Rep: Chromosome chr9 scaffold_7, whole genome shotgun sequence - Vitis vinifera (Grape), partial (11%) or FS495448 sim…	44.1047	22	Asteraceae_TIGR	0	2	0	0	0	0.1159	0	0	0.0289775	0.0579551	2
CATGAAAAAAAAAAAAAAAAATTAGT	2	FS458332 similar to UniRef100_A7P6F6 Cluster: Chromosome chr9 scaffold_7, whole genome shotgun sequence; n=1; Vitis vinifera|Rep: Chromosome chr9 scaffold_7, whole genome shotgun sequence - Vitis vinifera (Grape), partial (11%)	no ref	FS458332 similar to UniRef100_A7P6F6 Cluster: Chromosome chr9 scaffold_7, whole genome shotgun sequence; n=1; Vitis vinifera|Rep: Chromosome chr9 scaffold_7, whole genome shotgun sequence - Vitis vinifera (Grape), partial (11%)	44.1047	22	Asteraceae_TIGR	0	2	0	0	0	0.1159	0	0	0.0289775	0.0579551	2
CATGAAAAAAAAAAAAAAAAATTATA	2	FS458332 similar to UniRef100_A7P6F6 Cluster: Chromosome chr9 scaffold_7, whole genome shotgun sequence; n=1; Vitis vinifera|Rep: Chromosome chr9 scaffold_7, whole genome shotgun sequence - Vitis vinifera (Grape), partial (11%)	no ref	FS458332 similar to UniRef100_A7P6F6 Cluster: Chromosome chr9 scaffold_7, whole genome shotgun sequence; n=1; Vitis vinifera|Rep: Chromosome chr9 scaffold_7, whole genome shotgun sequence - Vitis vinifera (Grape), partial (11%)	48.0694	24	Asteraceae_TIGR	0	1	0	1	0	0.058	0	0.1548	0.0531797	0.0730258	1.3732
CATGAAAAAAAAAAAAAAAAATTCCC	40	DC240219 or DC240450 or FS461362 or GR147563 or GR158786 or TC4066 or TC7833	no ref or no ref or no ref or no ref or no ref or no ref or no ref	DC240219 or DC240450 similar to UniRef100_Q37247 Cluster: Ribulose bisphosphate carboxylase large chain; n=1; Oryza sativa|Rep: Ribulose, partial (4%) or FS461362 weakly similar to UniRef100_Q05DU1 Cluster: GNL3L protein; n=1; Homo sapiens|Rep: GNL3L protein - Homo sapiens (Human), partial (3%) or GR147563 or GR158786 similar to UniRef100_A3KC71 Cluster: Nuclear envelope protein okuribin; n=1; Ho…	44.1047	22	Asteraceae_TIGR	0	38	2	0	0	2.2023	0.1976	0	0.59997	1.07227	1.7872
CATGAAAAAAAAAAAAAAAAATTGGA	3	CV298848 or FS455475 or FS480409 or TC18155	no ref or no ref or no ref or no ref	CV298848 weakly similar to UniRef100_A7P4Z6 Cluster: Chromosome chr4 scaffold_6, whole genome shotgun sequence; n=1; Vitis vinifera|Rep: Chromosome chr4 scaffold_6, whole genome shotgun sequence - Vitis vinifera (Grape), partial (25%) or FS455475 weakly similar to UniRef100_A7QK60 Cluster: Chromosome chr19 scaffold_111, whole genome shotgun sequence; n=1; Vitis vinifera|Rep: Chromosome chr19 scaf…	44.1047	22	Asteraceae_TIGR	0	3	0	0	0	0.1739	0	0	0.0434663	0.0869326	2
CATGAAAAAAAAAAAAAAAAATTGGC	2	FS452131 or FS455475 or FS477466 or TC4737 weakly similar to UniRef100_Q1JPM3 Cluster: At1g77250; n=1; Arabidopsis thaliana|Rep: At1g77250 - Arabidopsis thaliana (Mouse-ear cress), partial (18%)	no ref or no ref or no ref or no ref	FS452131 similar to UniRef100_Q39574 Cluster: 14 kDa polypeptide; n=1; Catharanthus roseus|Rep: 14 kDa polypeptide - Catharanthus roseus (Rosy periwinkle) (Madagascar periwinkle), partial (93%) or FS455475 weakly similar to UniRef100_A7QK60 Cluster: Chromosome chr19 scaffold_111, whole genome shotgun sequence; n=1; Vitis vinifera|Rep: Chromosome chr19 scaffold_111, whole genome shotgun sequence -…	44.1047	22	Asteraceae_TIGR	0	2	0	0	0	0.1159	0	0	0.0289775	0.0579551	2
CATGAAAAAAAAAAAAAAAAATTTAG	2	minusGR006384 similar to UniRef100_Q9M3V0 Cluster: Protein phosphatase 2C; n=1; Fagus sylvatica|Rep: Protein phosphatase 2C - Fagus sylvatica (Beechnut), partial (12%)	no ref	GR006384 similar to UniRef100_Q9M3V0 Cluster: Protein phosphatase 2C; n=1; Fagus sylvatica|Rep: Protein phosphatase 2C - Fagus sylvatica (Beechnut), partial (12%)	46.087	23	Asteraceae_TIGR	0	2	0	0	0	0.1159	0	0	0.0289775	0.0579551	2
CATGAAAAAAAAAAAAAAAACAAATA	2	minusDY923963	no ref	DY923963	50.0517	25	Asteraceae_TIGR	1	0	0	1	0.2211	0	0	0.1548	0.0939752	0.111845	1.1902
CATGAAAAAAAAAAAAAAAACAACTG	2	BQ970519 similar to UniRef100_A7PSX5 Cluster: Chromosome chr8 scaffold_29, whole genome shotgun sequence; n=1; Vitis vinifera|Rep: Chromosome chr8 scaffold_29, whole genome shotgun sequence - Vitis vinifera (Grape), partial (9%)	no ref	BQ970519 similar to UniRef100_A7PSX5 Cluster: Chromosome chr8 scaffold_29, whole genome shotgun sequence; n=1; Vitis vinifera|Rep: Chromosome chr8 scaffold_29, whole genome shotgun sequence - Vitis vinifera (Grape), partial (9%)	44.1047	22	Asteraceae_TIGR	0	2	0	0	0	0.1159	0	0	0.0289775	0.0579551	2
CATGAAAAAAAAAAAAAAAACATTTA	2	BQ850920 or TC20910 homologue to UniRef100_A5B1R0 Cluster: Ubiquitin carrier protein; n=1; Vitis vinifera|Rep: Ubiquitin carrier protein - Vitis vinifera (Grape), complete	no ref or no ref	BQ850920 similar to UniRef100_Q9SPB9 Cluster: Ubiquitin carrier protein; n=1; Glycine max|Rep: Ubiquitin carrier protein - Glycine max (Soybean), partial (23%) or TC20910 homologue to UniRef100_A5B1R0 Cluster: Ubiquitin carrier protein; n=1; Vitis vinifera|Rep: Ubiquitin carrier protein - Vitis vinifera (Grape), complete	44.1047	22	Asteraceae_TIGR	0	2	0	0	0	0.1159	0	0	0.0289775	0.0579551	2
CATGAAAAAAAAAAAAAAAACCAAAA	2	GE521294	no ref	GE521294	46.087	23	Asteraceae_TIGR	0	0	1	1	0	0	0.0988	0.1548	0.0633893	0.0766793	1.2097
CATGAAAAAAAAAAAAAAAACCTGCT	3	CV299353 or GE522042 similar to UniRef100_A4KNC4 Cluster: PPE family protein; n=1; Mycobacterium tuberculosis str. Haarlem|Rep: PPE family protein - Mycobacterium tuberculosis str. Haarlem, partial (4%) or GR177968 or TC27818	no ref or no ref or no ref or no ref	CV299353 similar to UniRef100_A7P4Z2 Cluster: Chromosome chr4 scaffold_6, whole genome shotgun sequence; n=1; Vitis vinifera|Rep: Chromosome chr4 scaffold_6, whole genome shotgun sequence - Vitis vinifera (Grape), partial (18%) or GE522042 similar to UniRef100_A4KNC4 Cluster: PPE family protein; n=1; Mycobacterium tuberculosis str. Haarlem|Rep: PPE family protein - Mycobacterium tuberculosis str.…	44.1047	22	Asteraceae_TIGR	0	0	0	3	0	0	0	0.4643	0.116073	0.232146	2
CATGAAAAAAAAAAAAAAAACTGAAA	5	minusBJ558457 or minusBQ870610 or minusTC4911 similar to UniRef100_A7R5W4 Cluster: Chromosome undetermined scaffold_1084, whole genome shotgun sequence; n=1; Vitis vinifera|Rep: Chromosome undetermined scaffold_1084, whole genome shotgun sequence - Vitis vinifera (Grape), partial (96%)	no ref or no ref or no ref	BJ558457 similar to UniRef100_A7P4Z5 Cluster: Chromosome chr4 scaffold_6, whole genome shotgun sequence; n=1; Vitis vinifera|Rep: Chromosome chr4 scaffold_6, whole genome shotgun sequence - Vitis vinifera (Grape), partial (56%) or BQ870610 similar to UniRef100_A7R2M0 Cluster: Chromosome undetermined scaffold_435, whole genome shotgun sequence; n=1; Vitis vinifera|Rep: Chromosome undetermined scaf…	44.1047	22	Asteraceae_TIGR	0	5	0	0	0	0.2898	0	0	0.0724438	0.144888	2
CATGAAAAAAAAAAAAAAAACTGAAG	3	minusTC4911 similar to UniRef100_A7R5W4 Cluster: Chromosome undetermined scaffold_1084, whole genome shotgun sequence; n=1; Vitis vinifera|Rep: Chromosome undetermined scaffold_1084, whole genome shotgun sequence - Vitis vinifera (Grape), partial (96%)	no ref	TC4911 similar to UniRef100_A7R5W4 Cluster: Chromosome undetermined scaffold_1084, whole genome shotgun sequence; n=1; Vitis vinifera|Rep: Chromosome undetermined scaffold_1084, whole genome shotgun sequence - Vitis vinifera (Grape), partial (96%)	44.1047	22	Asteraceae_TIGR	0	3	0	0	0	0.1739	0	0	0.0434663	0.0869326	2
CATGAAAAAAAAAAAAAAAACTGAAT	5	FS497940 or GR186761 or TC2325	no ref or no ref or no ref	FS497940 homologue to UniRef100_A7NXL8 Cluster: Chromosome chr5 scaffold_2, whole genome shotgun sequence; n=1; Vitis vinifera|Rep: Chromosome chr5 scaffold_2, whole genome shotgun sequence - Vitis vinifera (Grape), partial (27%) or GR186761 similar to UniRef100_A7PBZ6 Cluster: Chromosome chr2 scaffold_11, whole genome shotgun sequence; n=1; Vitis vinifera|Rep: Chromosome chr2 scaffold_11, whole …	44.1047	22	Asteraceae_TIGR	0	5	0	0	0	0.2898	0	0	0.0724438	0.144888	2
CATGAAAAAAAAAAAAAAAACTGAGA	2	TC4795	no ref	TC4795 homologue to UniRef100_A7QXF0 Cluster: Chromosome undetermined scaffold_222, whole genome shotgun sequence; n=1; Vitis vinifera|Rep: Chromosome undetermined scaffold_222, whole genome shotgun sequence - Vitis vinifera (Grape), partial (15%)	44.1047	22	Asteraceae_TIGR	0	2	0	0	0	0.1159	0	0	0.0289775	0.0579551	2
CATGAAAAAAAAAAAAAAAACTGCTG	969	minusTC4911 similar to UniRef100_A7R5W4 Cluster: Chromosome undetermined scaffold_1084, whole genome shotgun sequence; n=1; Vitis vinifera|Rep: Chromosome undetermined scaffold_1084, whole genome shotgun sequence - Vitis vinifera (Grape), partial (96%)	no ref	TC4911 similar to UniRef100_A7R5W4 Cluster: Chromosome undetermined scaffold_1084, whole genome shotgun sequence; n=1; Vitis vinifera|Rep: Chromosome undetermined scaffold_1084, whole genome shotgun sequence - Vitis vinifera (Grape), partial (96%)	44.1047	22	Asteraceae_TIGR	35	733	74	127	7.7398	42.4811	7.3107	19.655	19.2966	16.481	0.8541
CATGAAAAAAAAAAAAAAAACTGGGG	2	minusTC4911 similar to UniRef100_A7R5W4 Cluster: Chromosome undetermined scaffold_1084, whole genome shotgun sequence; n=1; Vitis vinifera|Rep: Chromosome undetermined scaffold_1084, whole genome shotgun sequence - Vitis vinifera (Grape), partial (96%)	no ref	TC4911 similar to UniRef100_A7R5W4 Cluster: Chromosome undetermined scaffold_1084, whole genome shotgun sequence; n=1; Vitis vinifera|Rep: Chromosome undetermined scaffold_1084, whole genome shotgun sequence - Vitis vinifera (Grape), partial (96%)	44.1047	22	Asteraceae_TIGR	0	2	0	0	0	0.1159	0	0	0.0289775	0.0579551	2
CATGAAAAAAAAAAAAAAAACTTCCG	2	GE514687 similar to UniRef100_Q04BK0 Cluster: XRE-like DNA-binding protein; n=1; Lactobacillus delbrueckii subsp. bulgaricus ATCC BAA-365|Rep: XRE-like DNA-binding protein - Lactobacillus delbrueckii subsp. bulgaricus (strain ATCC BAA-365), partial (5%) or GO985444 or TC7383	no ref or no ref or no ref	GE514687 similar to UniRef100_Q04BK0 Cluster: XRE-like DNA-binding protein; n=1; Lactobacillus delbrueckii subsp. bulgaricus ATCC BAA-365|Rep: XRE-like DNA-binding protein - Lactobacillus delbrueckii subsp. bulgaricus (strain ATCC BAA-365), partial (5%) or GO985444 similar to UniRef100_Q96556 Cluster: Spermidine synthase 1; n=1; Datura stramonium|Rep: Spermidine synthase 1 - Datura stramonium (Ji…	42.1223	21	Asteraceae_TIGR	0	1	0	1	0	0.058	0	0.1548	0.0531797	0.0730258	1.3732
CATGAAAAAAAAAAAAAAAAGAAAAA	291	227850886 or 227955012 or 289595525 or 294683735 or 294701432 or 296281913	GO614510.1 or GO614955.1 or GW584062.1 or GO668690.1 or GW785297.1 or GW917911.1	gi|227850886|gb|GO614510.1|GO614510 VSU27 Vernonia Galamensis L embryo cDNA library Vernonia galamensis cDNA 5', mRNA sequence or gi|227955012|gb|GO614955.1|GO614955 VSU_2007_V1_plate-001_M13F_G21 Vernonia Galamensis L embryo cDNA library Vernonia galamensis cDNA, mRNA sequence or gi|289595525|gb|GW584062.1|GW584062 CtDI_P6_63 Safflower (A-1) drought stressed subtracted cDNA library Carthamus tin…	44.1047	25	Asteraceae_Entrez_mRNA.fasta	0	291	0	0	0	16.8649	0	0	4.21623	8.43246	2
CATGAAAAAAAAAAAAAAAAGAACTG	2	minusTC7115 similar to UniRef100_A7R410 Cluster: Chromosome undetermined scaffold_600, whole genome shotgun sequence; n=1; Vitis vinifera|Rep: Chromosome undetermined scaffold_600, whole genome shotgun sequence - Vitis vinifera (Grape), partial (32%)	no ref	TC7115 similar to UniRef100_A7R410 Cluster: Chromosome undetermined scaffold_600, whole genome shotgun sequence; n=1; Vitis vinifera|Rep: Chromosome undetermined scaffold_600, whole genome shotgun sequence - Vitis vinifera (Grape), partial (32%)	44.1047	22	Asteraceae_TIGR	0	2	0	0	0	0.1159	0	0	0.0289775	0.0579551	2
CATGAAAAAAAAAAAAAAAAGGCCGC	2	294685750 or 294709191	GO670568.1 or GO664251.1	gi|294685750|gb|GO670568.1|GO670568 TKN087C09 Taraxacum kok-saghyz root cDNA library (TKN) Taraxacum kok-saghyz cDNA clone TKN087C09, mRNA sequence or gi|294709191|gb|GO664251.1|GO664251 TKN016F10 Taraxacum kok-saghyz root cDNA library (TKN) Taraxacum kok-saghyz cDNA clone TKN016F10, mRNA sequence	48.0694	24	Asteraceae_Entrez_mRNA.fasta	0	2	0	0	0	0.1159	0	0	0.0289775	0.0579551	2
CATGAAAAAAAAAAAAAAAAGGCTGG	2	GR027542	no ref	GR027542 similar to UniRef100_A7NW42 Cluster: Chromosome chr5 scaffold_2, whole genome shotgun sequence; n=1; Vitis vinifera|Rep: Chromosome chr5 scaffold_2, whole genome shotgun sequence - Vitis vinifera (Grape), partial (58%)	42.1223	21	Asteraceae_TIGR	0	2	0	0	0	0.1159	0	0	0.0289775	0.0579551	2
CATGAAAAAAAAAAAAAAAAGGGACT	2	GR027542 similar to UniRef100_A7NW42 Cluster: Chromosome chr5 scaffold_2, whole genome shotgun sequence; n=1; Vitis vinifera|Rep: Chromosome chr5 scaffold_2, whole genome shotgun sequence - Vitis vinifera (Grape), partial (58%) or TC2103	no ref or no ref	GR027542 similar to UniRef100_A7NW42 Cluster: Chromosome chr5 scaffold_2, whole genome shotgun sequence; n=1; Vitis vinifera|Rep: Chromosome chr5 scaffold_2, whole genome shotgun sequence - Vitis vinifera (Grape), partial (58%) or TC2103 similar to UniRef100_A7P726 Cluster: Chromosome chr9 scaffold_7, whole genome shotgun sequence; n=1; Vitis vinifera|Rep: Chromosome chr9 scaffold_7, whole genome…	44.1047	22	Asteraceae_TIGR	0	2	0	0	0	0.1159	0	0	0.0289775	0.0579551	2
CATGAAAAAAAAAAAAAAAAGGGCGA	2	GR076366 UniRef100_A4IIQ6 Cluster: LOC100125041 protein; n=1; Xenopus tropicalis|Rep: LOC100125041 protein - Xenopus tropicalis (Western clawed frog) (Silurana tropicalis), partial (5%)	no ref	GR076366 UniRef100_A4IIQ6 Cluster: LOC100125041 protein; n=1; Xenopus tropicalis|Rep: LOC100125041 protein - Xenopus tropicalis (Western clawed frog) (Silurana tropicalis), partial (5%)	42.1223	24	Asteraceae_TIGR	0	2	0	0	0	0.1159	0	0	0.0289775	0.0579551	2
CATGAAAAAAAAAAAAAAAAGGGGTC	2	GR027542 similar to UniRef100_A7NW42 Cluster: Chromosome chr5 scaffold_2, whole genome shotgun sequence; n=1; Vitis vinifera|Rep: Chromosome chr5 scaffold_2, whole genome shotgun sequence - Vitis vinifera (Grape), partial (58%)	no ref	GR027542 similar to UniRef100_A7NW42 Cluster: Chromosome chr5 scaffold_2, whole genome shotgun sequence; n=1; Vitis vinifera|Rep: Chromosome chr5 scaffold_2, whole genome shotgun sequence - Vitis vinifera (Grape), partial (58%)	44.1047	22	Asteraceae_TIGR	0	2	0	0	0	0.1159	0	0	0.0289775	0.0579551	2
CATGAAAAAAAAAAAAAAAAGGTATA	2	DY982044	no ref	DY982044 weakly similar to UniRef100_A8MQH5 Cluster: Uncharacterized protein At5g10480.2; n=1; Arabidopsis thaliana|Rep: Uncharacterized protein At5g10480.2 - Arabidopsis thaliana (Mouse-ear cress), partial (55%)	44.1047	22	Asteraceae_TIGR	0	2	0	0	0	0.1159	0	0	0.0289775	0.0579551	2
CATGAAAAAAAAAAAAAAAAGGTCTA	2	minusTC9264 weakly similar to UniRef100_Q9FKU8 Cluster: Berberine bridge enzyme; n=1; Arabidopsis thaliana|Rep: Berberine bridge enzyme - Arabidopsis thaliana (Mouse-ear cress), partial (23%)	no ref	TC9264 weakly similar to UniRef100_Q9FKU8 Cluster: Berberine bridge enzyme; n=1; Arabidopsis thaliana|Rep: Berberine bridge enzyme - Arabidopsis thaliana (Mouse-ear cress), partial (23%)	46.087	23	Asteraceae_TIGR	0	2	0	0	0	0.1159	0	0	0.0289775	0.0579551	2
CATGAAAAAAAAAAAAAAAAGGTCTT	2	minusTC9264 weakly similar to UniRef100_Q9FKU8 Cluster: Berberine bridge enzyme; n=1; Arabidopsis thaliana|Rep: Berberine bridge enzyme - Arabidopsis thaliana (Mouse-ear cress), partial (23%)	no ref	TC9264 weakly similar to UniRef100_Q9FKU8 Cluster: Berberine bridge enzyme; n=1; Arabidopsis thaliana|Rep: Berberine bridge enzyme - Arabidopsis thaliana (Mouse-ear cress), partial (23%)	46.087	23	Asteraceae_TIGR	0	2	0	0	0	0.1159	0	0	0.0289775	0.0579551	2
CATGAAAAAAAAAAAAAAAAGGTTCG	2	CV521384 homologue to UniRef100_Q5C113 Cluster: SJCHGC03128 protein; n=1; Schistosoma japonicum|Rep: SJCHGC03128 protein - Schistosoma japonicum (Blood fluke), partial (20%)	no ref	CV521384 homologue to UniRef100_Q5C113 Cluster: SJCHGC03128 protein; n=1; Schistosoma japonicum|Rep: SJCHGC03128 protein - Schistosoma japonicum (Blood fluke), partial (20%)	44.1047	22	Asteraceae_TIGR	0	2	0	0	0	0.1159	0	0	0.0289775	0.0579551	2
CATGAAAAAAAAAAAAAAAAGGTTGT	2	TC1394 homologue to UniRef100_P51819 Cluster: Heat shock protein 83; n=1; Ipomoea nil|Rep: Heat shock protein 83 - Ipomoea nil (Japanese morning glory) (Pharbitis nil), partial (36%)	no ref	TC1394 homologue to UniRef100_P51819 Cluster: Heat shock protein 83; n=1; Ipomoea nil|Rep: Heat shock protein 83 - Ipomoea nil (Japanese morning glory) (Pharbitis nil), partial (36%)	44.1047	22	Asteraceae_TIGR	0	2	0	0	0	0.1159	0	0	0.0289775	0.0579551	2
CATGAAAAAAAAAAAAAAAAGTAAAA	6	FS482903 or TC5034 similar to UniRef100_A7R8K9 Cluster: Chromosome undetermined scaffold_2685, whole genome shotgun sequence; n=2; Vitis vinifera|Rep: Chromosome undetermined scaffold_2685, whole genome shotgun sequence - Vitis vinifera (Grape), complete	no ref or no ref	FS482903 similar to UniRef100_A3VD55 Cluster: Isopentenyl-diphosphate delta-isomerase; n=1; Rhodobacterales bacterium HTCC2654|Rep: Isopentenyl-diphosphate delta-isomerase - Rhodobacterales bacterium HTCC2654, partial (12%) or TC5034 similar to UniRef100_A7R8K9 Cluster: Chromosome undetermined scaffold_2685, whole genome shotgun sequence; n=2; Vitis vinifera|Rep: Chromosome undetermined scaffold_…	46.087	23	Asteraceae_TIGR	2	0	1	3	0.4423	0	0.0988	0.4643	0.25134	0.236817	0.9422
CATGAAAAAAAAAAAAAAAATAAATA	5	minusTC5846 or minusTC5846	no ref or no ref	TC27031 or TC27031	44.1047	22	Asteraceae_TIGR	0	4	1	0	0	0.2318	0.0988	0	0.0826534	0.10981	1.3286
CATGAAAAAAAAAAAAAAAATAAATT	2	minusTC5846 or minusTC5846	no ref or no ref	TC27031 or TC27031	44.1047	22	Asteraceae_TIGR	0	2	0	0	0	0.1159	0	0	0.0289775	0.0579551	2
CATGAAAAAAAAAAAAAAAATAATAA	2	minusTC4214 or minusTC4214	no ref or no ref	TC27031 or TC27031	46.087	23	Asteraceae_TIGR	0	0	2	0	0	0	0.1976	0	0.0493966	0.0987933	2
CATGAAAAAAAAAAAAAAAATCTGCT	3	minusTC6433 similar to UniRef100_Q8VYK4 Cluster: Nuclear transcription factor Y subunit B-8; n=1; Arabidopsis thaliana|Rep: Nuclear transcription factor Y subunit B-8 - Arabidopsis thaliana (Mouse-ear cress), partial (73%)	no ref	TC6433 similar to UniRef100_Q8VYK4 Cluster: Nuclear transcription factor Y subunit B-8; n=1; Arabidopsis thaliana|Rep: Nuclear transcription factor Y subunit B-8 - Arabidopsis thaliana (Mouse-ear cress), partial (73%)	46.087	23	Asteraceae_TIGR	0	0	0	3	0	0	0	0.4643	0.116073	0.232146	2
CATGAAAAAAAAAAAAAAAATGAAAA	2	FS465243 similar to UniRef100_Q5JLQ2 Cluster: Hydroxyproline-rich glycoprotein-like; n=1; Oryza sativa Japonica Group|Rep: Hydroxyproline-rich glycoprotein-like - Oryza sativa subsp. japonica (Rice), partial (6%)	no ref	FS465243 similar to UniRef100_Q5JLQ2 Cluster: Hydroxyproline-rich glycoprotein-like; n=1; Oryza sativa Japonica Group|Rep: Hydroxyproline-rich glycoprotein-like - Oryza sativa subsp. japonica (Rice), partial (6%)	46.087	23	Asteraceae_TIGR	0	0	0	2	0	0	0	0.3095	0.077382	0.154764	2
CATGAAAAAAAAAAAAAAAATGAAAC	2	FS444242 or FS465243 or FS483509	no ref or no ref or no ref	FS444242 similar to UniRef100_A7Q2X0 Cluster: Chromosome chr12 scaffold_47, whole genome shotgun sequence; n=1; Vitis vinifera|Rep: Chromosome chr12 scaffold_47, whole genome shotgun sequence - Vitis vinifera (Grape), partial (15%) or FS465243 similar to UniRef100_Q5JLQ2 Cluster: Hydroxyproline-rich glycoprotein-like; n=1; Oryza sativa Japonica Group|Rep: Hydroxyproline-rich glycoprotein-like - O…	44.1047	22	Asteraceae_TIGR	1	0	0	1	0.2211	0	0	0.1548	0.0939752	0.111845	1.1902
CATGAAAAAAAAAAAAAAAATGATGG	26	TC11182 similar to UniRef100_A7PAQ2 Cluster: Chromosome chr14 scaffold_9, whole genome shotgun sequence; n=1; Vitis vinifera|Rep: Chromosome chr14 scaffold_9, whole genome shotgun sequence - Vitis vinifera (Grape), partial (44%) or TC13262	no ref or no ref	TC11182 similar to UniRef100_A7PAQ2 Cluster: Chromosome chr14 scaffold_9, whole genome shotgun sequence; n=1; Vitis vinifera|Rep: Chromosome chr14 scaffold_9, whole genome shotgun sequence - Vitis vinifera (Grape), partial (44%) or TC13262	44.1047	22	Asteraceae_TIGR	4	19	2	1	0.8845	1.1011	0.1976	0.1548	0.584511	0.480044	0.8213
CATGAAAAAAAAAAAAAAAATTAAAA	7	minusFS461785 similar to UniRef100_A7NYE3 Cluster: Chromosome chr6 scaffold_3, whole genome shotgun sequence; n=1; Vitis vinifera|Rep: Chromosome chr6 scaffold_3, whole genome shotgun sequence - Vitis vinifera (Grape), partial (7%)	no ref	FS461785 similar to UniRef100_A7NYE3 Cluster: Chromosome chr6 scaffold_3, whole genome shotgun sequence; n=1; Vitis vinifera|Rep: Chromosome chr6 scaffold_3, whole genome shotgun sequence - Vitis vinifera (Grape), partial (7%)	46.087	23	Asteraceae_TIGR	0	4	2	1	0	0.2318	0.1976	0.1548	0.146043	0.102338	0.7007
CATGAAAAAAAAAAAAAAAATTAGCA	2	GR132001	no ref	GR132001 similar to UniRef100_A7QY77 Cluster: Chromosome chr2 scaffold_241, whole genome shotgun sequence; n=1; Vitis vinifera|Rep: Chromosome chr2 scaffold_241, whole genome shotgun sequence - Vitis vinifera (Grape), partial (4%)	44.1047	22	Asteraceae_TIGR	0	2	0	0	0	0.1159	0	0	0.0289775	0.0579551	2
CATGAAAAAAAAAAAAAAAATTCCCT	15	261291921	GT155318.1	gi|261291921|gb|GT155318.1|GT155318 CtDI_P1_52 Safflower (A-1) drought stressed subtracted cDNA library PTC-225 Carthamus tinctorius cDNA similar to 60S ribosomal protein L37a, putative, mRNA sequence	44.1047	22	Asteraceae_Entrez_mRNA.fasta	0	14	0	1	0	0.8114	0	0.1548	0.241534	0.386834	1.6016
CATGAAAAAAAAAAAAAAAATTCGGT	2	minusTC8549 similar to UniRef100_A7PDN0 Cluster: Chromosome chr11 scaffold_13, whole genome shotgun sequence; n=1; Vitis vinifera|Rep: Chromosome chr11 scaffold_13, whole genome shotgun sequence - Vitis vinifera (Grape), partial (38%)	no ref	TC8549 similar to UniRef100_A7PDN0 Cluster: Chromosome chr11 scaffold_13, whole genome shotgun sequence; n=1; Vitis vinifera|Rep: Chromosome chr11 scaffold_13, whole genome shotgun sequence - Vitis vinifera (Grape), partial (38%)	44.1047	22	Asteraceae_TIGR	0	2	0	0	0	0.1159	0	0	0.0289775	0.0579551	2
CATGAAAAAAAAAAAAAAAATTGAAA	2	GR116428 or NP2025017 GB|DQ407109.1|ABD93807.1 RNA polymerase beta chain	no ref or no ref	GR116428 similar to UniRef100_A7QU41 Cluster: Chromosome chr2 scaffold_176, whole genome shotgun sequence; n=1; Vitis vinifera|Rep: Chromosome chr2 scaffold_176, whole genome shotgun sequence - Vitis vinifera (Grape), partial (18%) or NP2025017 GB|DQ407109.1|ABD93807.1 RNA polymerase beta chain	44.1047	22	Asteraceae_TIGR	0	1	1	0	0	0.058	0.0988	0	0.0391871	0.0482231	1.2306
CATGAAAAAAAAAAAAAAAATTGGCC	2	FS497083 similar to UniRef100_O67823 Cluster: Na(+)/H(+) antiporter; n=1; Aquifex aeolicus|Rep: Na(+)/H(+) antiporter - Aquifex aeolicus, partial (5%)	no ref	FS497083 similar to UniRef100_O67823 Cluster: Na(+)/H(+) antiporter; n=1; Aquifex aeolicus|Rep: Na(+)/H(+) antiporter - Aquifex aeolicus, partial (5%)	46.087	23	Asteraceae_TIGR	0	2	0	0	0	0.1159	0	0	0.0289775	0.0579551	2
CATGAAAAAAAAAAAAAAAATTGGGG	3	FS485240 or FS485240 or FS497083	no ref or no ref or no ref	GR036598 or GR036598 or FS497083 similar to UniRef100_O67823 Cluster: Na(+)/H(+) antiporter; n=1; Aquifex aeolicus|Rep: Na(+)/H(+) antiporter - Aquifex aeolicus, partial (5%)	44.1047	22	Asteraceae_TIGR	0	3	0	0	0	0.1739	0	0	0.0434663	0.0869326	2
CATGAAAAAAAAAAAAAAAATTGGGT	2	FS497083 similar to UniRef100_O67823 Cluster: Na(+)/H(+) antiporter; n=1; Aquifex aeolicus|Rep: Na(+)/H(+) antiporter - Aquifex aeolicus, partial (5%)	no ref	FS497083 similar to UniRef100_O67823 Cluster: Na(+)/H(+) antiporter; n=1; Aquifex aeolicus|Rep: Na(+)/H(+) antiporter - Aquifex aeolicus, partial (5%)	44.1047	22	Asteraceae_TIGR	0	2	0	0	0	0.1159	0	0	0.0289775	0.0579551	2
CATGAAAAAAAAAAAAAAAATTTAAA	2	FS448494 or FS455610 or GR155062 or GR188603 or TC15547 or TC1998 or TC2990 or TC7519	no ref or no ref or no ref or no ref or no ref or no ref or no ref or no ref	FS448494 homologue to UniRef100_Q5BZA5 Cluster: SJCHGC07445 protein; n=1; Schistosoma japonicum|Rep: SJCHGC07445 protein - Schistosoma japonicum (Blood fluke), partial (14%) or FS455610 homologue to UniRef100_Q6APF1 Cluster: Probable hydrogenase component F-formate hydrogenlyase subunit 3; n=1; Desulfotalea, partial (2%) or GR155062 similar to UniRef100_A3KNV3 Cluster: Srrm2 protein; n=1; Danio r…	44.1047	22	Asteraceae_TIGR	0	1	1	0	0	0.058	0.0988	0	0.0391871	0.0482231	1.2306
CATGAAAAAAAAAAAAAAACAAAACT	3	211762415	GE601671.1	gi|211762415|gb|GE601671.1|GE601671 CCPW9933.b1_J12.ab1 CCP(UWX) Globe Artichoke Cynara cardunculus var. scolymus cDNA clone CCPW9933, mRNA sequence	48.0694	24	Asteraceae_Entrez_mRNA.fasta	0	2	1	0	0	0.1159	0.0988	0	0.0536759	0.0623722	1.162
CATGAAAAAAAAAAAAAAACAAAATA	2	211762415	GE601671.1	gi|211762415|gb|GE601671.1|GE601671 CCPW9933.b1_J12.ab1 CCP(UWX) Globe Artichoke Cynara cardunculus var. scolymus cDNA clone CCPW9933, mRNA sequence	48.0694	24	Asteraceae_Entrez_mRNA.fasta	0	1	0	1	0	0.058	0	0.1548	0.0531797	0.0730258	1.3732
CATGAAAAAAAAAAAAAAACAAATAA	2	CV521373	no ref	CV521373 M.musculus 45S pre rRNA gene	44.1047	22	Asteraceae_TIGR	0	2	0	0	0	0.1159	0	0	0.0289775	0.0579551	2
CATGAAAAAAAAAAAAAAACTGAAAA	2	minusBJ558457 or minusBQ870610 or minusTC5139 or minusTC58818 similar to UniRef100_A7PL93 Cluster: Chromosome chr7 scaffold_20, whole genome shotgun sequence; n=1; Vitis vinifera|Rep: Chromosome chr7 scaffold_20, whole genome shotgun sequence - Vitis vinifera (Grape), partial (12%)	no ref or no ref or no ref or no ref	BJ558457 similar to UniRef100_A7P4Z5 Cluster: Chromosome chr4 scaffold_6, whole genome shotgun sequence; n=1; Vitis vinifera|Rep: Chromosome chr4 scaffold_6, whole genome shotgun sequence - Vitis vinifera (Grape), partial (56%) or BQ870610 similar to UniRef100_A7R2M0 Cluster: Chromosome undetermined scaffold_435, whole genome shotgun sequence; n=1; Vitis vinifera|Rep: Chromosome undetermined scaf…	44.1047	22	Asteraceae_TIGR	0	1	0	1	0	0.058	0	0.1548	0.0531797	0.0730258	1.3732
CATGAAAAAAAAAAAAAAACTGAAAC	2	GR149350 or TC19315	no ref or no ref	GR149350 similar to UniRef100_A7QCT0 Cluster: Chromosome undetermined scaffold_79, whole genome shotgun sequence; n=1; Vitis vinifera|Rep: Chromosome undetermined scaffold_79, whole genome shotgun sequence - Vitis vinifera (Grape), partial (44%) or TC19315 similar to UniRef100_A7PIE0 Cluster: Chromosome chr13 scaffold_17, whole genome shotgun sequence; n=1; Vitis vinifera|Rep: Chromosome chr13 sc…	42.1223	21	Asteraceae_TIGR	0	2	0	0	0	0.1159	0	0	0.0289775	0.0579551	2
CATGAAAAAAAAAAAAAAACTGCTGG	327	TC19315 similar to UniRef100_A7PIE0 Cluster: Chromosome chr13 scaffold_17, whole genome shotgun sequence; n=1; Vitis vinifera|Rep: Chromosome chr13 scaffold_17, whole genome shotgun sequence - Vitis vinifera (Grape), partial (54%)	no ref	TC19315 similar to UniRef100_A7PIE0 Cluster: Chromosome chr13 scaffold_17, whole genome shotgun sequence; n=1; Vitis vinifera|Rep: Chromosome chr13 scaffold_17, whole genome shotgun sequence - Vitis vinifera (Grape), partial (54%)	42.1223	21	Asteraceae_TIGR	16	243	17	51	3.5382	14.0831	1.6795	7.893	6.79843	5.5105	0.8106
CATGAAAAAAAAAAAAAAACTTCCGT	2	294698479	GW781943.1	gi|294698479|gb|GW781943.1|GW781943 PBC040H04_06371 Parthenium argentatum cold acclimated bark cDNA library (PBC) Parthenium argentatum cDNA clone PBC040H04, mRNA sequence	44.1047	22	Asteraceae_Entrez_mRNA.fasta	0	1	0	1	0	0.058	0	0.1548	0.0531797	0.0730258	1.3732
CATGAAAAAAAAAAAAAAAGAAAAAA	118	227850886 or 227955012 or 289595525 or 294683735 or 294701432 or 296281913	GO614510.1 or GO614955.1 or GW584062.1 or GO668690.1 or GW785297.1 or GW917911.1	gi|227850886|gb|GO614510.1|GO614510 VSU27 Vernonia Galamensis L embryo cDNA library Vernonia galamensis cDNA 5', mRNA sequence or gi|227955012|gb|GO614955.1|GO614955 VSU_2007_V1_plate-001_M13F_G21 Vernonia Galamensis L embryo cDNA library Vernonia galamensis cDNA, mRNA sequence or gi|289595525|gb|GW584062.1|GW584062 CtDI_P6_63 Safflower (A-1) drought stressed subtracted cDNA library Carthamus tin…	44.1047	25	Asteraceae_Entrez_mRNA.fasta	0	118	0	0	0	6.8387	0	0	1.70967	3.41935	2
CATGAAAAAAAAAAAAAAAGAAAATT	2	FS463619 or TC20561 weakly similar to UniRef100_A7P545 Cluster: Chromosome chr4 scaffold_6, whole genome shotgun sequence; n=1; Vitis vinifera|Rep: Chromosome chr4 scaffold_6, whole genome shotgun sequence - Vitis vinifera (Grape), partial (6%) or TC7428 or TC8337	no ref or no ref or no ref or no ref	FS463619 similar to UniRef100_Q0DS16 Cluster: Os03g0339100 protein; n=2; Oryza sativa Japonica Group|Rep: Os03g0339100 protein - Oryza sativa subsp. japonica (Rice), partial (29%) or TC20561 weakly similar to UniRef100_A7P545 Cluster: Chromosome chr4 scaffold_6, whole genome shotgun sequence; n=1; Vitis vinifera|Rep: Chromosome chr4 scaffold_6, whole genome shotgun sequence - Vitis vinifera (Grap…	44.1047	22	Asteraceae_TIGR	0	2	0	0	0	0.1159	0	0	0.0289775	0.0579551	2
CATGAAAAAAAAAAAAAAAGAACTGC	4	TC8393	no ref	TC8393	44.1047	22	Asteraceae_TIGR	0	2	2	0	0	0.1159	0.1976	0	0.0783742	0.0964461	1.2306
CATGAAAAAAAAAAAAAAAGTAAAAA	2	GR007247 or GR021050 or TC5034 or TC7400	no ref or no ref or no ref or no ref	GR007247 similar to UniRef100_A7QEH6 Cluster: Chromosome chr1 scaffold_84, whole genome shotgun sequence; n=1; Vitis vinifera|Rep: Chromosome chr1 scaffold_84, whole genome shotgun sequence - Vitis vinifera (Grape), partial (70%) or GR021050 similar to UniRef100_A7QK88 Cluster: Chromosome chr2 scaffold_112, whole genome shotgun sequence; n=1; Vitis vinifera|Rep: Chromosome chr2 scaffold_112, whol…	44.1047	22	Asteraceae_TIGR	0	1	1	0	0	0.058	0.0988	0	0.0391871	0.0482231	1.2306
CATGAAAAAAAAAAAAAAATAAAAAA	156	227850886 or 227955012 or 289595525 or 294683735 or 294701432 or 296281913	GO614510.1 or GO614955.1 or GW584062.1 or GO668690.1 or GW785297.1 or GW917911.1	gi|227850886|gb|GO614510.1|GO614510 VSU27 Vernonia Galamensis L embryo cDNA library Vernonia galamensis cDNA 5', mRNA sequence or gi|227955012|gb|GO614955.1|GO614955 VSU_2007_V1_plate-001_M13F_G21 Vernonia Galamensis L embryo cDNA library Vernonia galamensis cDNA, mRNA sequence or gi|289595525|gb|GW584062.1|GW584062 CtDI_P6_63 Safflower (A-1) drought stressed subtracted cDNA library Carthamus tin…	44.1047	25	Asteraceae_Entrez_mRNA.fasta	0	156	0	0	0	9.041	0	0	2.26025	4.5205	2
CATGAAAAAAAAAAAAAAATAAATAA	3	GR001749 or TC21229 similar to UniRef100_A7PU61 Cluster: Chromosome chr7 scaffold_31, whole genome shotgun sequence; n=1; Vitis vinifera|Rep: Chromosome chr7 scaffold_31, whole genome shotgun sequence - Vitis vinifera (Grape), partial (20%)	no ref or no ref	GR001749 similar to UniRef100_A7PHJ8 Cluster: Chromosome chr17 scaffold_16, whole genome shotgun sequence; n=1; Vitis vinifera|Rep: Chromosome chr17 scaffold_16, whole genome shotgun sequence - Vitis vinifera (Grape), partial (40%) or TC21229 similar to UniRef100_A7PU61 Cluster: Chromosome chr7 scaffold_31, whole genome shotgun sequence; n=1; Vitis vinifera|Rep: Chromosome chr7 scaffold_31, whole…	44.1047	22	Asteraceae_TIGR	0	0	1	2	0	0	0.0988	0.3095	0.10208	0.145929	1.4296
CATGAAAAAAAAAAAAAAATGATGGT	2	TC1880 similar to UniRef100_Q6RUQ1 Cluster: Arginine decarboxylase; n=1; Daucus carota|Rep: Arginine decarboxylase - Daucus carota (Carrot), partial (42%)	no ref	TC1880 similar to UniRef100_Q6RUQ1 Cluster: Arginine decarboxylase; n=1; Daucus carota|Rep: Arginine decarboxylase - Daucus carota (Carrot), partial (42%)	46.087	23	Asteraceae_TIGR	1	1	0	0	0.2211	0.058	0	0	0.069773	0.104542	1.4983
CATGAAAAAAAAAAAAAAATTCCCTA	41	261291727 or 261291755 or 261291921 or 289595403 or 289595579	GT155392.1 or GT155420.1 or GT155318.1 or GW584205.1 or GW584116.1	gi|261291727|gb|GT155392.1|GT155392 CtDI_P2_75 Safflower (A-1) drought stressed subtracted cDNA library PTC-225 Carthamus tinctorius cDNA similar to OSIGBa0097I11.6, mRNA sequence or gi|261291755|gb|GT155420.1|GT155420 CtDI_P3_29 Safflower (A-1) drought stressed subtracted cDNA library PTC-225 Carthamus tinctorius cDNA similar to hypothetical protein SORBIDRAFT_09g029400, mRNA sequence or gi|2612…	40.14	20	Asteraceae_Entrez_mRNA.fasta	1	39	0	1	0.2211	2.2602	0	0.1548	0.659037	1.07149	1.6258
CATGAAAAAAAAAAAAAACAAAAATA	2	CV298303	no ref	CV298303 similar to UniRef100_A7P611 Cluster: Chromosome chr4 scaffold_6, whole genome shotgun sequence; n=1; Vitis vinifera|Rep: Chromosome chr4 scaffold_6, whole genome shotgun sequence - Vitis vinifera (Grape), partial (72%)	44.1047	22	Asteraceae_TIGR	1	0	0	1	0.2211	0	0	0.1548	0.0939752	0.111845	1.1902
CATGAAAAAAAAAAAAAACATTTATA	3	TC5020 similar to UniRef100_A7Q1K0 Cluster: Chromosome chr7 scaffold_44, whole genome shotgun sequence; n=1; Vitis vinifera|Rep: Chromosome chr7 scaffold_44, whole genome shotgun sequence - Vitis vinifera (Grape), partial (31%)	no ref	TC5020 similar to UniRef100_A7Q1K0 Cluster: Chromosome chr7 scaffold_44, whole genome shotgun sequence; n=1; Vitis vinifera|Rep: Chromosome chr7 scaffold_44, whole genome shotgun sequence - Vitis vinifera (Grape), partial (31%)	44.1047	22	Asteraceae_TIGR	0	2	0	1	0	0.1159	0	0.1548	0.0676685	0.0797306	1.1783
CATGAAAAAAAAAAAAAACTGCTAAA	3	GE491480 similar to UniRef100_A8ESK6 Cluster: FAD-dependent oxidoreductase; n=1; Arcobacter butzleri RM4018|Rep: FAD-dependent, partial (3%)	no ref	GE491480 similar to UniRef100_A8ESK6 Cluster: FAD-dependent oxidoreductase; n=1; Arcobacter butzleri RM4018|Rep: FAD-dependent, partial (3%)	42.1223	24	Asteraceae_TIGR	0	3	0	0	0	0.1739	0	0	0.0434663	0.0869326	2
CATGAAAAAAAAAAAAAACTGCTAAG	3	113594015 or 158359960 or 158370415 or 158372157 or 158375955 or 158377700 or 158378007 or 89540976	DW764044.1 or EX668347.1 or EX678800.1 or EX680542.1 or EX684340.1 or EX686085.1 or EX686392.1 or DY667024.1	gi|113594015|gb|DW764044.1|DW764044 EST MSAM121617_1358_2854 LCM-dissected maize shoot apical meristem cDNA Zea mays cDNA, mRNA sequence. or gi|158359960|gb|EX668347.1|EX668347 EST JS3AY24JG Heat stressed Fragaria vesca (strain Hawaii-4) cDNA library Fragaria vesca cDNA clone JS3AY24, mRNA sequence. or gi|158370415|gb|EX678800.1|EX678800 EST JS5BV59JG Draught stressed Fragaria vesca (strain Hawai…	42.1223	21	GDB_Plant_all_EST	0	3	0	0	0	0.1739	0	0	0.0434663	0.0869326	2
CATGAAAAAAAAAAAAAACTGCTAGG	2	113594015 or 158359960 or 158370415 or 158372157 or 158375955 or 158377700 or 158378007 or 89540976	DW764044.1 or EX668347.1 or EX678800.1 or EX680542.1 or EX684340.1 or EX686085.1 or EX686392.1 or DY667024.1	gi|113594015|gb|DW764044.1|DW764044 EST MSAM121617_1358_2854 LCM-dissected maize shoot apical meristem cDNA Zea mays cDNA, mRNA sequence. or gi|158359960|gb|EX668347.1|EX668347 EST JS3AY24JG Heat stressed Fragaria vesca (strain Hawaii-4) cDNA library Fragaria vesca cDNA clone JS3AY24, mRNA sequence. or gi|158370415|gb|EX678800.1|EX678800 EST JS5BV59JG Draught stressed Fragaria vesca (strain Hawai…	42.1223	21	GDB_Plant_all_EST	0	2	0	0	0	0.1159	0	0	0.0289775	0.0579551	2
CATGAAAAAAAAAAAAAACTGCTCCG	2	minusGO604529 or minusTC90103 similar to UniRef100_Q43876 Cluster: Sucrose-phosphate synthase; n=1; Vicia faba|Rep: Sucrose-phosphate synthase - Vicia faba (Broad bean), partial (46%)	no ref or no ref	GO604529 or TC90103 similar to UniRef100_Q43876 Cluster: Sucrose-phosphate synthase; n=1; Vicia faba|Rep: Sucrose-phosphate synthase - Vicia faba (Broad bean), partial (46%)	40.14	20	all_TIGR_Plant.fa	0	0	2	0	0	0	0.1976	0	0.0493966	0.0987933	2
CATGAAAAAAAAAAAAAACTGCTGGG	25	113594015 or 158359960 or 158370415 or 158372157 or 158375955 or 158377700 or 158378007 or 89540976	DW764044.1 or EX668347.1 or EX678800.1 or EX680542.1 or EX684340.1 or EX686085.1 or EX686392.1 or DY667024.1	gi|113594015|gb|DW764044.1|DW764044 EST MSAM121617_1358_2854 LCM-dissected maize shoot apical meristem cDNA Zea mays cDNA, mRNA sequence. or gi|158359960|gb|EX668347.1|EX668347 EST JS3AY24JG Heat stressed Fragaria vesca (strain Hawaii-4) cDNA library Fragaria vesca cDNA clone JS3AY24, mRNA sequence. or gi|158370415|gb|EX678800.1|EX678800 EST JS5BV59JG Draught stressed Fragaria vesca (strain Hawai…	42.1223	21	GDB_Plant_all_EST	4	12	2	7	0.8845	0.6955	0.1976	1.0833	0.715236	0.379704	0.5309
CATGAAAAAAAAAAAAAACTGCTGGT	2	113594015 or 158359960 or 158370415 or 158372157 or 158375955 or 158377700 or 158378007 or 89540976	DW764044.1 or EX668347.1 or EX678800.1 or EX680542.1 or EX684340.1 or EX686085.1 or EX686392.1 or DY667024.1	gi|113594015|gb|DW764044.1|DW764044 EST MSAM121617_1358_2854 LCM-dissected maize shoot apical meristem cDNA Zea mays cDNA, mRNA sequence. or gi|158359960|gb|EX668347.1|EX668347 EST JS3AY24JG Heat stressed Fragaria vesca (strain Hawaii-4) cDNA library Fragaria vesca cDNA clone JS3AY24, mRNA sequence. or gi|158370415|gb|EX678800.1|EX678800 EST JS5BV59JG Draught stressed Fragaria vesca (strain Hawai…	42.1223	21	GDB_Plant_all_EST	0	2	0	0	0	0.1159	0	0	0.0289775	0.0579551	2
CATGAAAAAAAAAAAAAACTGCTTTA	2	113594015 or 158359960 or 158370415 or 158372157 or 158375955 or 158377700 or 158378007 or 89540976	DW764044.1 or EX668347.1 or EX678800.1 or EX680542.1 or EX684340.1 or EX686085.1 or EX686392.1 or DY667024.1	gi|113594015|gb|DW764044.1|DW764044 EST MSAM121617_1358_2854 LCM-dissected maize shoot apical meristem cDNA Zea mays cDNA, mRNA sequence. or gi|158359960|gb|EX668347.1|EX668347 EST JS3AY24JG Heat stressed Fragaria vesca (strain Hawaii-4) cDNA library Fragaria vesca cDNA clone JS3AY24, mRNA sequence. or gi|158370415|gb|EX678800.1|EX678800 EST JS5BV59JG Draught stressed Fragaria vesca (strain Hawai…	42.1223	21	GDB_Plant_all_EST	0	2	0	0	0	0.1159	0	0	0.0289775	0.0579551	2
CATGAAAAAAAAAAAAAACTGCTTTC	2	113594015 or 158359960 or 158370415 or 158372157 or 158375955 or 158377700 or 158378007 or 89540976	DW764044.1 or EX668347.1 or EX678800.1 or EX680542.1 or EX684340.1 or EX686085.1 or EX686392.1 or DY667024.1	gi|113594015|gb|DW764044.1|DW764044 EST MSAM121617_1358_2854 LCM-dissected maize shoot apical meristem cDNA Zea mays cDNA, mRNA sequence. or gi|158359960|gb|EX668347.1|EX668347 EST JS3AY24JG Heat stressed Fragaria vesca (strain Hawaii-4) cDNA library Fragaria vesca cDNA clone JS3AY24, mRNA sequence. or gi|158370415|gb|EX678800.1|EX678800 EST JS5BV59JG Draught stressed Fragaria vesca (strain Hawai…	42.1223	21	GDB_Plant_all_EST	0	2	0	0	0	0.1159	0	0	0.0289775	0.0579551	2
CATGAAAAAAAAAAAAAAGAAAAAAA	360	minusTC11416 similar to UniRef100_A7NV49 Cluster: Chromosome chr18 scaffold_1, whole genome shotgun sequence; n=1; Vitis vinifera|Rep: Chromosome chr18 scaffold_1, whole genome shotgun sequence - Vitis vinifera (Grape), partial (63%)	no ref	TC11416 similar to UniRef100_A7NV49 Cluster: Chromosome chr18 scaffold_1, whole genome shotgun sequence; n=1; Vitis vinifera|Rep: Chromosome chr18 scaffold_1, whole genome shotgun sequence - Vitis vinifera (Grape), partial (63%)	48.0694	24	Asteraceae_TIGR	0	360	0	0	0	20.8638	0	0	5.21596	10.4319	2
CATGAAAAAAAAAAAAAAGAAACTGC	4	minusBQ867215	no ref	BQ867215	44.1047	22	Asteraceae_TIGR	0	3	1	0	0	0.1739	0.0988	0	0.0681646	0.0844661	1.2391
CATGAAAAAAAAAAAAAAGACTATAT	2	211743048	GE584540.1	gi|211743048|gb|GE584540.1|GE584540 CCPU8879.b1_M11.ab1 CCP(UWX) Globe Artichoke Cynara cardunculus var. scolymus cDNA clone CCPU8879, mRNA sequence	40.14	23	Asteraceae_Entrez_mRNA.fasta	0	2	0	0	0	0.1159	0	0	0.0289775	0.0579551	2
CATGAAAAAAAAAAAAAAGTAAAAAA	2	GR007247 or TC5034	no ref or no ref	GR007247 similar to UniRef100_A7QEH6 Cluster: Chromosome chr1 scaffold_84, whole genome shotgun sequence; n=1; Vitis vinifera|Rep: Chromosome chr1 scaffold_84, whole genome shotgun sequence - Vitis vinifera (Grape), partial (70%) or TC5034 similar to UniRef100_A7R8K9 Cluster: Chromosome undetermined scaffold_2685, whole genome shotgun sequence; n=2; Vitis vinifera|Rep: Chromosome undetermined sca…	44.1047	22	Asteraceae_TIGR	0	0	0	2	0	0	0	0.3095	0.077382	0.154764	2
CATGAAAAAAAAAAAAAATAAAAATT	2	DC242526 or GR170197 or TC22822 similar to UniRef100_A7Q1K3 Cluster: Photosystem II reaction center psb28 protein; n=1; Vitis vinifera|Rep: Photosystem II reaction center psb28 protein - Vitis vinifera (Grape), partial (81%)	no ref or no ref or no ref	DC242526 similar to UniRef100_P25872 Cluster: Phenylalanine ammonia-lyase; n=1; Nicotiana tabacum|Rep: Phenylalanine ammonia-lyase - Nicotiana tabacum (Common tobacco), partial (11%) or GR170197 or TC22822 similar to UniRef100_A7Q1K3 Cluster: Photosystem II reaction center psb28 protein; n=1; Vitis vinifera|Rep: Photosystem II reaction center psb28 protein - Vitis vinifera (Grape), partial (81%)	42.1223	21	Asteraceae_TIGR	0	1	1	0	0	0.058	0.0988	0	0.0391871	0.0482231	1.2306
CATGAAAAAAAAAAAAAATAAATAAA	5	GR001749 or TC21229	no ref or no ref	GR001749 similar to UniRef100_A7PHJ8 Cluster: Chromosome chr17 scaffold_16, whole genome shotgun sequence; n=1; Vitis vinifera|Rep: Chromosome chr17 scaffold_16, whole genome shotgun sequence - Vitis vinifera (Grape), partial (40%) or TC21229 similar to UniRef100_A7PU61 Cluster: Chromosome chr7 scaffold_31, whole genome shotgun sequence; n=1; Vitis vinifera|Rep: Chromosome chr7 scaffold_31, whole…	44.1047	22	Asteraceae_TIGR	1	3	1	0	0.2211	0.1739	0.0988	0	0.123449	0.0964923	0.7816
CATGAAAAAAAAAAAAAATAATAAAA	3	BQ973874 or TC9133	no ref or no ref	BQ973874 or TC9133 similar to UniRef100_Q09K05 Cluster: SM10; n=2; Nicotiana tabacum|Rep: SM10 - Nicotiana tabacum (Common tobacco), complete	44.1047	22	Asteraceae_TIGR	0	2	0	1	0	0.1159	0	0.1548	0.0676685	0.0797306	1.1783
CATGAAAAAAAAAAAAAATGAAACAA	2	DC242072	no ref	DC242072	46.087	23	Asteraceae_TIGR	0	2	0	0	0	0.1159	0	0	0.0289775	0.0579551	2
CATGAAAAAAAAAAAAAATGATGGTT	3	TC1880 similar to UniRef100_Q6RUQ1 Cluster: Arginine decarboxylase; n=1; Daucus carota|Rep: Arginine decarboxylase - Daucus carota (Carrot), partial (42%)	no ref	TC1880 similar to UniRef100_Q6RUQ1 Cluster: Arginine decarboxylase; n=1; Daucus carota|Rep: Arginine decarboxylase - Daucus carota (Carrot), partial (42%)	42.1223	21	Asteraceae_TIGR	0	2	1	0	0	0.1159	0.0988	0	0.0536759	0.0623722	1.162
CATGAAAAAAAAAAAAAATTAAAAAA	5	CV520706 or FS459467 or FS476560 or FS476560 or FS483302 or TC5749	no ref or no ref or no ref or no ref or no ref or no ref	CV520706 M.musculus 45S pre rRNA gene or FS459467 similar to UniRef100_Q00SS5 Cluster: FLJ10996 variant protein; n=1; Ostreococcus tauri|Rep: FLJ10996 variant protein -, partial (2%) or GE491979 or GE491979 or FS483302 weakly similar to UniRef100_A7R385 Cluster: Chromosome undetermined scaffold_490, whole genome shotgun sequence; n=1; Vitis vinifera|Rep: Chromosome undetermined scaffold_490, whol…	44.1047	22	Asteraceae_TIGR	0	0	1	4	0	0	0.0988	0.6191	0.179462	0.29674	1.6535
CATGAAAAAAAAAAAAAATTAAAATA	2	FS459467 or TC24843 similar to UniRef100_Q6H975 Cluster: STY-L protein; n=1; Antirrhinum majus|Rep: STY-L protein - Antirrhinum majus (Garden snapdragon), partial (66%)	no ref or no ref	FS459467 similar to UniRef100_Q00SS5 Cluster: FLJ10996 variant protein; n=1; Ostreococcus tauri|Rep: FLJ10996 variant protein -, partial (2%) or TC24843 similar to UniRef100_Q6H975 Cluster: STY-L protein; n=1; Antirrhinum majus|Rep: STY-L protein - Antirrhinum majus (Garden snapdragon), partial (66%)	44.1047	22	Asteraceae_TIGR	0	1	1	0	0	0.058	0.0988	0	0.0391871	0.0482231	1.2306
CATGAAAAAAAAAAAAAATTAATAAA	2	TC6492	no ref	TC6492 weakly similar to UniRef100_A7NWM2 Cluster: Chromosome chr5 scaffold_2, whole genome shotgun sequence; n=1; Vitis vinifera|Rep: Chromosome chr5 scaffold_2, whole genome shotgun sequence - Vitis vinifera (Grape), partial (83%)	44.1047	22	Asteraceae_TIGR	0	1	1	0	0	0.058	0.0988	0	0.0391871	0.0482231	1.2306
CATGAAAAAAAAAAAAAATTCCCTAC	15	GR177077 or GR177077	no ref or no ref	GR182754 or GR182754	42.1223	21	Asteraceae_TIGR	0	15	0	0	0	0.8693	0	0	0.217332	0.434663	2
CATGAAAAAAAAAAAAAATTTAAAAA	2	GE487458 homologue to UniRef100_Q66GP0 Cluster: At5g67385; n=1; Arabidopsis thaliana|Rep: At5g67385 - Arabidopsis thaliana (Mouse-ear cress), partial (11%)	no ref	GE487458 homologue to UniRef100_Q66GP0 Cluster: At5g67385; n=1; Arabidopsis thaliana|Rep: At5g67385 - Arabidopsis thaliana (Mouse-ear cress), partial (11%)	48.0694	24	Asteraceae_TIGR	0	0	2	0	0	0	0.1976	0	0.0493966	0.0987933	2
CATGAAAAAAAAAAAAACATCAAAGG	2	minusTC18456 similar to UniRef100_Q94FU3 Cluster: Ubiquitin conjugating enzyme 2; n=1; Solanum lycopersicum|Rep: Ubiquitin conjugating enzyme 2 - Solanum lycopersicum (Tomato) (Lycopersicon esculentum), partial (83%)	no ref	TC18456 similar to UniRef100_Q94FU3 Cluster: Ubiquitin conjugating enzyme 2; n=1; Solanum lycopersicum|Rep: Ubiquitin conjugating enzyme 2 - Solanum lycopersicum (Tomato) (Lycopersicon esculentum), partial (83%)	42.1223	21	Asteraceae_TIGR	0	2	0	0	0	0.1159	0	0	0.0289775	0.0579551	2
CATGAAAAAAAAAAAAACATTTATAT	5	BQ847055 similar to UniRef100_A9BK40 Cluster: Rpf1; n=1; Rhodomonas salina|Rep: Rpf1 - Rhodomonas salina (Cryptomonas salina), partial (7%)	no ref	BQ847055 similar to UniRef100_A9BK40 Cluster: Rpf1; n=1; Rhodomonas salina|Rep: Rpf1 - Rhodomonas salina (Cryptomonas salina), partial (7%)	42.1223	21	Asteraceae_TIGR	1	4	0	0	0.2211	0.2318	0	0	0.113239	0.13083	1.1553
CATGAAAAAAAAAAAAACTAAAAAAA	2	TC1916	no ref	TC1916 similar to UniRef100_A7QS13 Cluster: Chromosome undetermined scaffold_155, whole genome shotgun sequence; n=1; Vitis vinifera|Rep: Chromosome undetermined scaffold_155, whole genome shotgun sequence - Vitis vinifera (Grape), partial (96%)	44.1047	22	Asteraceae_TIGR	0	2	0	0	0	0.1159	0	0	0.0289775	0.0579551	2
CATGAAAAAAAAAAAAACTGCTGGGA	19	no hit	no hit	no hit	no hit	no hit	no hit	6	6	3	4	1.3268	0.3477	0.2964	0.6191	0.647497	0.474494	0.7328
CATGAAAAAAAAAAAAAGAAAAAAAA	435	CV517191 or TC21587	no ref or no ref	CV517191 homologue to UniRef100_O24457 Cluster: Pyruvate dehydrogenase E1 alpha subunit; n=1; Arabidopsis thaliana|Rep: Pyruvate dehydrogenase E1 alpha subunit - Arabidopsis thaliana (Mouse-ear cress), partial (12%) or TC21587 weakly similar to UniRef100_A7QLM8 Cluster: Chromosome chr13 scaffold_120, whole genome shotgun sequence; n=1; Vitis vinifera|Rep: Chromosome chr13 scaffold_120, whole geno…	48.0694	24	Asteraceae_TIGR	0	435	0	0	0	25.2105	0	0	6.30261	12.6052	2
CATGAAAAAAAAAAAAAGAACGGGTT	8	no hit	no hit	no hit	no hit	no hit	no hit	0	5	3	0	0	0.2898	0.2964	0	0.146539	0.16923	1.1548
CATGAAAAAAAAAAAAAGACTATATA	3	no hit	no hit	no hit	no hit	no hit	no hit	0	3	0	0	0	0.1739	0	0	0.0434663	0.0869326	2
CATGAAAAAAAAAAAAAGCTTTAATT	2	no hit	no hit	no hit	no hit	no hit	no hit	0	1	1	0	0	0.058	0.0988	0	0.0391871	0.0482231	1.2306
CATGAAAAAAAAAAAAAGTAAAAAAA	7	FS461853 or GR007247 or TC5034	no ref or no ref or no ref	FS461853 homologue to UniRef100_A7BPA8 Cluster: Membrane protein; n=1; Beggiatoa sp. SS|Rep: Membrane protein - Beggiatoa sp. SS, partial (8%) or GR007247 similar to UniRef100_A7QEH6 Cluster: Chromosome chr1 scaffold_84, whole genome shotgun sequence; n=1; Vitis vinifera|Rep: Chromosome chr1 scaffold_84, whole genome shotgun sequence - Vitis vinifera (Grape), partial (70%) or TC5034 similar to Un…	44.1047	22	Asteraceae_TIGR	0	0	2	5	0	0	0.1976	0.7738	0.242852	0.366028	1.5072
CATGAAAAAAAAAAAAATAAAACAAA	2	minusTC9912 similar to UniRef100_A7UGC9 Cluster: WRKY transcription factor 2; n=1; Solanum tuberosum|Rep: WRKY transcription factor 2 - Solanum tuberosum (Potato), partial (63%)	no ref	TC9912 similar to UniRef100_A7UGC9 Cluster: WRKY transcription factor 2; n=1; Solanum tuberosum|Rep: WRKY transcription factor 2 - Solanum tuberosum (Potato), partial (63%)	42.1223	21	Asteraceae_TIGR	0	0	2	0	0	0	0.1976	0	0.0493966	0.0987933	2
CATGAAAAAAAAAAAAATAAATAAAA	6	TC58643 weakly similar to UniRef100_Q254W5 Cluster: ABC transporter of peptides; n=1; Chlamydophila felis Fe/C-56|Rep: ABC transporter of peptides - Chlamydophila felis (strain Fe/C-56), partial (8%)	no ref	TC58643 weakly similar to UniRef100_Q254W5 Cluster: ABC transporter of peptides; n=1; Chlamydophila felis Fe/C-56|Rep: ABC transporter of peptides - Chlamydophila felis (strain Fe/C-56), partial (8%)	36.1753	24	Asteraceae_TIGR	0	3	2	1	0	0.1739	0.1976	0.1548	0.131554	0.0894347	0.6798
CATGAAAAAAAAAAAAATAATAAAAA	5	minusFS450344 similar to UniRef100_Q9LHQ8 Cluster: Genomic DNA, chromosome 3, BAC clone: F3H11; n=1; Arabidopsis thaliana|Rep: Genomic DNA, chromosome 3, BAC clone: F3H11 - Arabidopsis thaliana (Mouse-ear cress), partial (15%)	no ref	FS450344 similar to UniRef100_Q9LHQ8 Cluster: Genomic DNA, chromosome 3, BAC clone: F3H11; n=1; Arabidopsis thaliana|Rep: Genomic DNA, chromosome 3, BAC clone: F3H11 - Arabidopsis thaliana (Mouse-ear cress), partial (15%)	50.0517	25	Asteraceae_TIGR	0	0	2	3	0	0	0.1976	0.4643	0.16547	0.219914	1.329
CATGAAAAAAAAAAAAATGATGGTTA	2	TC22051 similar to UniRef100_Q6PML4 Cluster: Metallothionein 2a; n=1; Populus trichocarpa x Populus deltoides|Rep: Metallothionein 2a - Populus jackii (Balm of Gilead) (Populus trichocarpa x Populusdeltoides), partial (30%)	no ref	TC22051 similar to UniRef100_Q6PML4 Cluster: Metallothionein 2a; n=1; Populus trichocarpa x Populus deltoides|Rep: Metallothionein 2a - Populus jackii (Balm of Gilead) (Populus trichocarpa x Populusdeltoides), partial (30%)	42.1223	21	Asteraceae_TIGR	0	2	0	0	0	0.1159	0	0	0.0289775	0.0579551	2
CATGAAAAAAAAAAAAATTAAAAAAA	8	TC58643 weakly similar to UniRef100_Q254W5 Cluster: ABC transporter of peptides; n=1; Chlamydophila felis Fe/C-56|Rep: ABC transporter of peptides - Chlamydophila felis (strain Fe/C-56), partial (8%)	no ref	TC58643 weakly similar to UniRef100_Q254W5 Cluster: ABC transporter of peptides; n=1; Chlamydophila felis Fe/C-56|Rep: ABC transporter of peptides - Chlamydophila felis (strain Fe/C-56), partial (8%)	36.1753	24	Asteraceae_TIGR	1	0	4	3	0.2211	0	0.3952	0.4643	0.27015	0.207127	0.7667
CATGAAAAAAAAAAAAATTCCCTACA	15	289595493	GW584030.1	gi|289595493|gb|GW584030.1|GW584030 CtDI_P6_31 Safflower (A-1) drought stressed subtracted cDNA library Carthamus tinctorius cDNA similar to dihydrolipoyl dehydrogenase, mRNA sequence	40.14	20	Asteraceae_Entrez_mRNA.fasta	0	14	1	0	0	0.8114	0.0988	0	0.227541	0.391996	1.7227
CATGAAAAAAAAAAAACAAAAAAGAA	4	FS479512 similar to UniRef100_A7NWM6 Cluster: Chromosome chr5 scaffold_2, whole genome shotgun sequence; n=1; Vitis vinifera|Rep: Chromosome chr5 scaffold_2, whole genome shotgun sequence - Vitis vinifera (Grape), partial (15%)	no ref	FS479512 similar to UniRef100_A7NWM6 Cluster: Chromosome chr5 scaffold_2, whole genome shotgun sequence; n=1; Vitis vinifera|Rep: Chromosome chr5 scaffold_2, whole genome shotgun sequence - Vitis vinifera (Grape), partial (15%)	46.087	23	Asteraceae_TIGR	1	0	2	1	0.2211	0	0.1976	0.1548	0.143372	0.0994517	0.6937
CATGAAAAAAAAAAAACATTTATATT	5	no hit	no hit	no hit	no hit	no hit	no hit	1	1	2	1	0.2211	0.058	0.1976	0.1548	0.157861	0.072048	0.4564
CATGAAAAAAAAAAAACTGCTGGGAT	20	no hit	no hit	no hit	no hit	no hit	no hit	2	8	2	8	0.4423	0.4636	0.1976	1.2381	0.585403	0.451568	0.7714
CATGAAAAAAAAAAAACTGGATTGAA	7	no hit	no hit	no hit	no hit	no hit	no hit	0	4	0	3	0	0.2318	0	0.4643	0.174028	0.222234	1.277
CATGAAAAAAAAAAAAGAAAAAAAAA	511	minusGR151050 homologue to UniRef100_Q9SQK1 Cluster: BZIP transcription factor; n=1; Nicotiana tabacum|Rep: BZIP transcription factor - Nicotiana tabacum (Common tobacco), partial (37%)	no ref	GR151050 homologue to UniRef100_Q9SQK1 Cluster: BZIP transcription factor; n=1; Nicotiana tabacum|Rep: BZIP transcription factor - Nicotiana tabacum (Common tobacco), partial (37%)	50.0517	25	Asteraceae_TIGR	0	511	0	0	0	29.615	0	0	7.40376	14.8075	2
CATGAAAAAAAAAAAAGAAAAACTGC	3	211753260	GE593727.1	gi|211753260|gb|GE593727.1|GE593727 CCPW2396.b1_G23.ab1 CCP(UWX) Globe Artichoke Cynara cardunculus var. scolymus cDNA clone CCPW2396, mRNA sequence	44.1047	22	Asteraceae_Entrez_mRNA.fasta	0	3	0	0	0	0.1739	0	0	0.0434663	0.0869326	2
CATGAAAAAAAAAAAAGAACGGGTTG	63	no hit	no hit	no hit	no hit	no hit	no hit	0	30	15	18	0	1.7387	1.4819	2.7858	1.50158	1.14897	0.7652
CATGAAAAAAAAAAAAGATCATATAT	3	no hit	no hit	no hit	no hit	no hit	no hit	0	3	0	0	0	0.1739	0	0	0.0434663	0.0869326	2
CATGAAAAAAAAAAAAGGAAAAAAAA	4	CV520463	no ref	CV520463 similar to UniRef100_A7RR11 Cluster: Predicted protein; n=1; Nematostella vectensis|Rep: Predicted protein - Nematostella vectensis (Starlet sea anemone), partial (4%)	46.087	23	Asteraceae_TIGR	0	0	4	0	0	0	0.3952	0	0.0987933	0.197587	2
CATGAAAAAAAAAAAAGGTATAAATT	5	minusTC8530 similar to UniRef100_A7P3I0 Cluster: Chromosome chr1 scaffold_5, whole genome shotgun sequence; n=1; Vitis vinifera|Rep: Chromosome chr1 scaffold_5, whole genome shotgun sequence - Vitis vinifera (Grape), partial (74%)	no ref	TC8530 similar to UniRef100_A7P3I0 Cluster: Chromosome chr1 scaffold_5, whole genome shotgun sequence; n=1; Vitis vinifera|Rep: Chromosome chr1 scaffold_5, whole genome shotgun sequence - Vitis vinifera (Grape), partial (74%)	42.1223	21	Asteraceae_TIGR	0	0	0	5	0	0	0	0.7738	0.193455	0.38691	2
CATGAAAAAAAAAAAAGTAAAAAAAA	3	TC58643 weakly similar to UniRef100_Q254W5 Cluster: ABC transporter of peptides; n=1; Chlamydophila felis Fe/C-56|Rep: ABC transporter of peptides - Chlamydophila felis (strain Fe/C-56), partial (8%)	no ref	TC58643 weakly similar to UniRef100_Q254W5 Cluster: ABC transporter of peptides; n=1; Chlamydophila felis Fe/C-56|Rep: ABC transporter of peptides - Chlamydophila felis (strain Fe/C-56), partial (8%)	36.1753	24	Asteraceae_TIGR	0	0	2	1	0	0	0.1976	0.1548	0.0880876	0.103206	1.1716
CATGAAAAAAAAAAAATAAAAAAACT	2	TC2356	no ref	TC2356	46.087	23	Asteraceae_TIGR	0	1	0	1	0	0.058	0	0.1548	0.0531797	0.0730258	1.3732
CATGAAAAAAAAAAAATAAAAAAATA	2	TC5396 similar to UniRef100_Q402F4 Cluster: Tobamovirus multiplication 1; n=1; Nicotiana tabacum|Rep: Tobamovirus multiplication 1 - Nicotiana tabacum (Common tobacco), partial (93%)	no ref	TC5396 similar to UniRef100_Q402F4 Cluster: Tobamovirus multiplication 1; n=1; Nicotiana tabacum|Rep: Tobamovirus multiplication 1 - Nicotiana tabacum (Common tobacco), partial (93%)	36.1753	24	Asteraceae_TIGR	0	0	0	2	0	0	0	0.3095	0.077382	0.154764	2
CATGAAAAAAAAAAAATAAAAAACTG	2	TC2356	no ref	TC2356	44.1047	22	Asteraceae_TIGR	0	0	2	0	0	0	0.1976	0	0.0493966	0.0987933	2
CATGAAAAAAAAAAAATAAAAAATAA	3	TC1004 similar to UniRef100_O82044 Cluster: Amino acid carrier; n=1; Ricinus communis|Rep: Amino acid carrier - Ricinus communis (Castor bean), partial (51%)	no ref	TC1004 similar to UniRef100_O82044 Cluster: Amino acid carrier; n=1; Ricinus communis|Rep: Amino acid carrier - Ricinus communis (Castor bean), partial (51%)	46.087	23	Asteraceae_TIGR	0	2	0	1	0	0.1159	0	0.1548	0.0676685	0.0797306	1.1783
CATGAAAAAAAAAAAATAAAAACAAA	2	TC2356	no ref	TC2356	42.1223	21	Asteraceae_TIGR	0	1	1	0	0	0.058	0.0988	0	0.0391871	0.0482231	1.2306
CATGAAAAAAAAAAAATAAAATAAAA	3	FS495914 or TC4828	no ref or no ref	FS495914 similar to UniRef100_A7R0W3 Cluster: Chromosome chr12 scaffold_326, whole genome shotgun sequence; n=1; Vitis vinifera|Rep: Chromosome chr12 scaffold_326, whole genome shotgun sequence - Vitis vinifera (Grape), partial (11%) or TC4828 UniRef100_Q2V368 Cluster: Uncharacterized protein At5g18540.2; n=2; Arabidopsis thaliana|Rep: Uncharacterized protein At5g18540.2 - Arabidopsis thaliana (M…	44.1047	22	Asteraceae_TIGR	0	1	1	1	0	0.058	0.0988	0.1548	0.0778781	0.0653473	0.8391
CATGAAAAAAAAAAAATAAAATATAA	2	TC27562	no ref	TC27562	44.1047	22	Asteraceae_TIGR	0	1	0	1	0	0.058	0	0.1548	0.0531797	0.0730258	1.3732
CATGAAAAAAAAAAAATAAACAAAAA	2	211762415 or 227850886 or 227955012 or 289595525 or 294683735 or 294701432 or 296281913	GE601671.1 or GO614510.1 or GO614955.1 or GW584062.1 or GO668690.1 or GW785297.1 or GW917911.1	gi|211762415|gb|GE601671.1|GE601671 CCPW9933.b1_J12.ab1 CCP(UWX) Globe Artichoke Cynara cardunculus var. scolymus cDNA clone CCPW9933, mRNA sequence or gi|227850886|gb|GO614510.1|GO614510 VSU27 Vernonia Galamensis L embryo cDNA library Vernonia galamensis cDNA 5', mRNA sequence or gi|227955012|gb|GO614955.1|GO614955 VSU_2007_V1_plate-001_M13F_G21 Vernonia Galamensis L embryo cDNA library Vernonia…	36.1753	24	Asteraceae_Entrez_mRNA.fasta	0	0	2	0	0	0	0.1976	0	0.0493966	0.0987933	2
CATGAAAAAAAAAAAATAATAAAAAA	4	TC9133 or TC9133	no ref or no ref	BQ973874 or BQ973874	44.1047	22	Asteraceae_TIGR	0	0	2	2	0	0	0.1976	0.3095	0.126779	0.153359	1.2097
CATGAAAAAAAAAAAATAATAGAAAA	2	16575355	BI802651.1	gi|16575355|gb|BI802651.1|BI802651 EST H085G01 Endosperm library from Oryza sativa (10 days after anthesis) Oryza sativa cDNA clone H085G01, mRNA sequence.	44.1047	25	GDB_Plant_all_EST	0	1	1	0	0	0.058	0.0988	0	0.0391871	0.0482231	1.2306
CATGAAAAAAAAAAAATAATTAATAA	2	no hit	no hit	no hit	no hit	no hit	no hit	0	2	0	0	0	0.1159	0	0	0.0289775	0.0579551	2
CATGAAAAAAAAAAAATGAAAAAAAA	6	FS475712 or FS500895 or TC8109 similar to UniRef100_A7QY78 Cluster: Chromosome chr2 scaffold_241, whole genome shotgun sequence; n=1; Vitis vinifera|Rep: Chromosome chr2 scaffold_241, whole genome shotgun sequence - Vitis vinifera (Grape), partial (91%)	no ref or no ref or no ref	FS475712 or FS500895 similar to UniRef100_Q5M0Z2 Cluster: Peptidoglycan hydrolase; n=2; Streptococcus thermophilus|Rep: Peptidoglycan hydrolase - Streptococcus thermophilus (strain CNRZ 1066), partial (6%) or TC8109 similar to UniRef100_A7QY78 Cluster: Chromosome chr2 scaffold_241, whole genome shotgun sequence; n=1; Vitis vinifera|Rep: Chromosome chr2 scaffold_241, whole genome shotgun sequence …	44.1047	22	Asteraceae_TIGR	0	0	2	4	0	0	0.1976	0.6191	0.204161	0.291859	1.4296
CATGAAAAAAAAAAAATTAAAAAAAA	12	TC58643 weakly similar to UniRef100_Q254W5 Cluster: ABC transporter of peptides; n=1; Chlamydophila felis Fe/C-56|Rep: ABC transporter of peptides - Chlamydophila felis (strain Fe/C-56), partial (8%)	no ref	TC58643 weakly similar to UniRef100_Q254W5 Cluster: ABC transporter of peptides; n=1; Chlamydophila felis Fe/C-56|Rep: ABC transporter of peptides - Chlamydophila felis (strain Fe/C-56), partial (8%)	36.1753	24	Asteraceae_TIGR	0	2	3	7	0	0.1159	0.2964	1.0833	0.373909	0.488428	1.3063
CATGAAAAAAAAAAAATTAATTAATA	2	GR149975 similar to UniRef100_Q2AAC8 Cluster: Cysteine proteinase; n=1; Platycodon grandiflorus|Rep: Cysteine proteinase - Platycodon grandiflorus, partial (30%)	no ref	GR149975 similar to UniRef100_Q2AAC8 Cluster: Cysteine proteinase; n=1; Platycodon grandiflorus|Rep: Cysteine proteinase - Platycodon grandiflorus, partial (30%)	44.1047	22	Asteraceae_TIGR	1	1	0	0	0.2211	0.058	0	0	0.069773	0.104542	1.4983
CATGAAAAAAAAAAAATTCCCTACAC	9	no hit	no hit	no hit	no hit	no hit	no hit	0	9	0	0	0	0.5216	0	0	0.130399	0.260798	2
CATGAAAAAAAAAAACAAAAAAATAA	3	CV520247 or TC25706 similar to UniRef100_Q39403 Cluster: Protease inhibitor II; n=1; Brassica rapa|Rep: Protease inhibitor II - Brassica campestris (Field mustard), partial (68%)	no ref or no ref	CV520247 similar to UniRef100_Q2MIZ8 Cluster: Cytochrome P450 monooxygenase CYP711A12; n=1; Medicago truncatula|Rep: Cytochrome P450 monooxygenase CYP711A12 - Medicago truncatula (Barrel medic), partial (22%) or TC25706 similar to UniRef100_Q39403 Cluster: Protease inhibitor II; n=1; Brassica rapa|Rep: Protease inhibitor II - Brassica campestris (Field mustard), partial (68%)	46.087	23	Asteraceae_TIGR	0	1	1	1	0	0.058	0.0988	0.1548	0.0778781	0.0653473	0.8391
CATGAAAAAAAAAAACAAAAAACAAA	2	TC17214	no ref	TC17214 similar to UniRef100_A7QQV5 Cluster: Chromosome undetermined scaffold_145, whole genome shotgun sequence; n=1; Vitis vinifera|Rep: Chromosome undetermined scaffold_145, whole genome shotgun sequence - Vitis vinifera (Grape), partial (5%)	44.1047	22	Asteraceae_TIGR	0	1	0	1	0	0.058	0	0.1548	0.0531797	0.0730258	1.3732
CATGAAAAAAAAAAACAAAAATAAAA	2	227850886 or 227955012 or 289595525 or 294683735 or 294701432 or 296281913	GO614510.1 or GO614955.1 or GW584062.1 or GO668690.1 or GW785297.1 or GW917911.1	gi|227850886|gb|GO614510.1|GO614510 VSU27 Vernonia Galamensis L embryo cDNA library Vernonia galamensis cDNA 5', mRNA sequence or gi|227955012|gb|GO614955.1|GO614955 VSU_2007_V1_plate-001_M13F_G21 Vernonia Galamensis L embryo cDNA library Vernonia galamensis cDNA, mRNA sequence or gi|289595525|gb|GW584062.1|GW584062 CtDI_P6_63 Safflower (A-1) drought stressed subtracted cDNA library Carthamus tin…	36.1753	24	Asteraceae_Entrez_mRNA.fasta	1	1	0	0	0.2211	0.058	0	0	0.069773	0.104542	1.4983
CATGAAAAAAAAAAACATCAAAGGGA	2	no hit	no hit	no hit	no hit	no hit	no hit	0	2	0	0	0	0.1159	0	0	0.0289775	0.0579551	2
CATGAAAAAAAAAAACATTTATATTA	2	TC35209 homologue to UniRef100_A9VC72 Cluster: Predicted protein; n=1; Monosiga brevicollis MX1|Rep: Predicted protein - Monosiga brevicollis MX1, partial (21%)	no ref	TC35209 homologue to UniRef100_A9VC72 Cluster: Predicted protein; n=1; Monosiga brevicollis MX1|Rep: Predicted protein - Monosiga brevicollis MX1, partial (21%)	44.1047	22	all_TIGR_Plant.fa	0	1	0	1	0	0.058	0	0.1548	0.0531797	0.0730258	1.3732
CATGAAAAAAAAAAACATTTATATTC	6	TC35209 homologue to UniRef100_A9VC72 Cluster: Predicted protein; n=1; Monosiga brevicollis MX1|Rep: Predicted protein - Monosiga brevicollis MX1, partial (21%)	no ref	TC35209 homologue to UniRef100_A9VC72 Cluster: Predicted protein; n=1; Monosiga brevicollis MX1|Rep: Predicted protein - Monosiga brevicollis MX1, partial (21%)	44.1047	22	all_TIGR_Plant.fa	0	5	0	1	0	0.2898	0	0.1548	0.111135	0.139664	1.2567
CATGAAAAAAAAAAACCAAAAAAAAA	2	BU018900 or CV521733 or FS473924 or FS491243 or GE496195 or TC20121 or TC3907 or TC5644 or TC6781	no ref or no ref or no ref or no ref or no ref or no ref or no ref or no ref or no ref	BU018900 or CV521733 homologue to UniRef100_Q5BXW2 Cluster: SJCHGC01957 protein; n=1; Schistosoma japonicum|Rep: SJCHGC01957 protein - Schistosoma japonicum (Blood fluke), partial (19%) or FS473924 similar to UniRef100_Q68BJ8 Cluster: Sorbitol transporter; n=1; Malus x domestica|Rep: Sorbitol transporter - Malus domestica (Apple) (Malus sylvestris), partial (28%) or FS491243 weakly similar to Uni…	44.1047	22	Asteraceae_TIGR	0	2	0	0	0	0.1159	0	0	0.0289775	0.0579551	2
CATGAAAAAAAAAAACGAAAAAAAAA	4	GR080832	no ref	GR080832 similar to UniRef100_Q9M206 Cluster: Transport protein subunit-like; n=1; Arabidopsis thaliana|Rep: Transport protein subunit-like - Arabidopsis thaliana (Mouse-ear cress), partial (94%)	44.1047	22	Asteraceae_TIGR	0	0	2	2	0	0	0.1976	0.3095	0.126779	0.153359	1.2097
CATGAAAAAAAAAAACTGCTGGGATG	18	EX296356 similar to UniRef100_Q7RXJ9 Cluster: Predicted protein; n=1; Neurospora crassa|Rep: Predicted protein - Neurospora crassa, partial (6%)	no ref	EX296356 similar to UniRef100_Q7RXJ9 Cluster: Predicted protein; n=1; Neurospora crassa|Rep: Predicted protein - Neurospora crassa, partial (6%)	44.1047	22	all_TIGR_Plant.fa	1	13	2	2	0.2211	0.7534	0.1976	0.3095	0.370417	0.25984	0.7015
CATGAAAAAAAAAAACTGGATTGAAA	36	no hit	no hit	no hit	no hit	no hit	no hit	3	17	7	9	0.6634	0.9852	0.6916	1.3929	0.933269	0.339209	0.3635
CATGAAAAAAAAAAAGAAAAAAAAAA	227	TC58643 weakly similar to UniRef100_Q254W5 Cluster: ABC transporter of peptides; n=1; Chlamydophila felis Fe/C-56|Rep: ABC transporter of peptides - Chlamydophila felis (strain Fe/C-56), partial (8%)	no ref	TC58643 weakly similar to UniRef100_Q254W5 Cluster: ABC transporter of peptides; n=1; Chlamydophila felis Fe/C-56|Rep: ABC transporter of peptides - Chlamydophila felis (strain Fe/C-56), partial (8%)	44.1047	25	Asteraceae_TIGR	0	227	0	0	0	13.1558	0	0	3.28895	6.5779	2
CATGAAAAAAAAAAAGAAAAAAAAGA	2	TC22194 similar to UniRef100_A4GK73 Cluster: Sphingolipid delta-8 desaturase; n=1; Nicotiana tabacum|Rep: Sphingolipid delta-8 desaturase - Nicotiana tabacum (Common tobacco), partial (95%)	no ref	TC22194 similar to UniRef100_A4GK73 Cluster: Sphingolipid delta-8 desaturase; n=1; Nicotiana tabacum|Rep: Sphingolipid delta-8 desaturase - Nicotiana tabacum (Common tobacco), partial (95%)	46.087	23	Asteraceae_TIGR	1	0	1	0	0.2211	0	0.0988	0	0.0799825	0.104997	1.3127
CATGAAAAAAAAAAAGAAAAAAAATG	2	FS506142 or GR095262	no ref or no ref	FS506142 similar to UniRef100_Q9LZP8 Cluster: BZIP transcription factor-like protein; n=1; Arabidopsis thaliana|Rep: BZIP transcription factor-like protein - Arabidopsis thaliana (Mouse-ear cress), partial (19%) or GR095262 similar to UniRef100_Q2Z1Q1 Cluster: ZIP family metal transporter; n=1; Chengiopanax sciadophylloides|Rep: ZIP family metal transporter - Acanthopanax sciadophylloides (Koshia…	44.1047	22	Asteraceae_TIGR	0	2	0	0	0	0.1159	0	0	0.0289775	0.0579551	2
CATGAAAAAAAAAAAGAAAAAAAATT	2	minusTC15567 similar to UniRef100_A7NVY6 Cluster: Chromosome chr5 scaffold_2, whole genome shotgun sequence; n=1; Vitis vinifera|Rep: Chromosome chr5 scaffold_2, whole genome shotgun sequence - Vitis vinifera (Grape), partial (24%)	no ref	TC15567 similar to UniRef100_A7NVY6 Cluster: Chromosome chr5 scaffold_2, whole genome shotgun sequence; n=1; Vitis vinifera|Rep: Chromosome chr5 scaffold_2, whole genome shotgun sequence - Vitis vinifera (Grape), partial (24%)	46.087	23	Asteraceae_TIGR	0	2	0	0	0	0.1159	0	0	0.0289775	0.0579551	2
CATGAAAAAAAAAAAGAAAAAAATAA	2	TC2050 similar to UniRef100_A7NT45 Cluster: Chromosome chr18 scaffold_1, whole genome shotgun sequence; n=1; Vitis vinifera|Rep: Chromosome chr18 scaffold_1, whole genome shotgun sequence - Vitis vinifera (Grape), partial (77%)	no ref	TC2050 similar to UniRef100_A7NT45 Cluster: Chromosome chr18 scaffold_1, whole genome shotgun sequence; n=1; Vitis vinifera|Rep: Chromosome chr18 scaffold_1, whole genome shotgun sequence - Vitis vinifera (Grape), partial (77%)	44.1047	22	Asteraceae_TIGR	0	0	1	1	0	0	0.0988	0.1548	0.0633893	0.0766793	1.2097
CATGAAAAAAAAAAAGAAAAAAATGA	5	218972082 or 294681476	FL680708.1 or GW777573.1	gi|218972082|gb|FL680708.1|FL680708 CIRON008E11 CiRO Cichorium intybus cDNA 3', mRNA sequence or gi|294681476|gb|GW777573.1|GW777573 PAB924D04_02001 Parthenium argentatum cold acclimated bark cDNA library (PAB) Parthenium argentatum cDNA clone PAB924D04, mRNA sequence	44.1047	22	Asteraceae_Entrez_mRNA.fasta	0	4	0	1	0	0.2318	0	0.1548	0.0966461	0.115946	1.1997
CATGAAAAAAAAAAAGAAAAAACTGC	3	DV207879	no ref	DV207879	42.1223	21	Asteraceae_TIGR	0	2	1	0	0	0.1159	0.0988	0	0.0536759	0.0623722	1.162
CATGAAAAAAAAAAAGAAAAAATAAA	2	DV207879	no ref	DV207879	48.0694	24	Asteraceae_TIGR	0	1	1	0	0	0.058	0.0988	0	0.0391871	0.0482231	1.2306
CATGAAAAAAAAAAAGAAAATAAATA	2	EB405932 or TC126532 UniRef100_A7Q2E0 Cluster: Chromosome chr1 scaffold_46, whole genome shotgun sequence; n=2; Vitis vinifera|Rep: Chromosome chr1 scaffold_46, whole genome shotgun sequence - Vitis vinifera (Grape), partial (94%)	no ref or no ref	EB405932 similar to UniRef100_Q0IZC2 Cluster: Os10g0109100 protein; n=1; Oryza sativa Japonica Group|Rep: Os10g0109100 protein - Oryza, partial (1%) or TC126532 UniRef100_A7Q2E0 Cluster: Chromosome chr1 scaffold_46, whole genome shotgun sequence; n=2; Vitis vinifera|Rep: Chromosome chr1 scaffold_46, whole genome shotgun sequence - Vitis vinifera (Grape), partial (94%)	40.14	20	all_TIGR_Plant.fa	1	1	0	0	0.2211	0.058	0	0	0.069773	0.104542	1.4983
CATGAAAAAAAAAAAGAAAGAAAAAA	3	FS463236 homologue to UniRef100_A4LAP5 Cluster: BRI1 protein; n=1; Solanum pimpinellifolium|Rep: BRI1 protein - Solanum pimpinellifolium (Currant tomato) (Lycopersiconpimpinellifolium), partial (3%)	no ref	FS463236 homologue to UniRef100_A4LAP5 Cluster: BRI1 protein; n=1; Solanum pimpinellifolium|Rep: BRI1 protein - Solanum pimpinellifolium (Currant tomato) (Lycopersiconpimpinellifolium), partial (3%)	48.0694	24	Asteraceae_TIGR	0	0	1	2	0	0	0.0988	0.3095	0.10208	0.145929	1.4296
CATGAAAAAAAAAAAGAACGGGTTGG	4	no hit	no hit	no hit	no hit	no hit	no hit	0	4	0	0	0	0.2318	0	0	0.0579551	0.11591	2
CATGAAAAAAAAAAAGATATATATTC	4	minusTC4937 weakly similar to UniRef100_Q9LLR6 Cluster: Non-specific lipid-transfer protein 4 precursor; n=1; Arabidopsis thaliana|Rep: Non-specific lipid-transfer protein 4 precursor - Arabidopsis thaliana (Mouse-ear cress), partial (35%)	no ref	TC4937 weakly similar to UniRef100_Q9LLR6 Cluster: Non-specific lipid-transfer protein 4 precursor; n=1; Arabidopsis thaliana|Rep: Non-specific lipid-transfer protein 4 precursor - Arabidopsis thaliana (Mouse-ear cress), partial (35%)	44.1047	22	Asteraceae_TIGR	0	4	0	0	0	0.2318	0	0	0.0579551	0.11591	2
CATGAAAAAAAAAAAGATCATATAAT	4	no hit	no hit	no hit	no hit	no hit	no hit	1	2	1	0	0.2211	0.1159	0.0988	0	0.10896	0.0905678	0.8312
CATGAAAAAAAAAAAGATCATATATT	3	no hit	no hit	no hit	no hit	no hit	no hit	0	3	0	0	0	0.1739	0	0	0.0434663	0.0869326	2
CATGAAAAAAAAAAAGCAAAAAAAAA	5	TC58643 weakly similar to UniRef100_Q254W5 Cluster: ABC transporter of peptides; n=1; Chlamydophila felis Fe/C-56|Rep: ABC transporter of peptides - Chlamydophila felis (strain Fe/C-56), partial (8%)	no ref	TC58643 weakly similar to UniRef100_Q254W5 Cluster: ABC transporter of peptides; n=1; Chlamydophila felis Fe/C-56|Rep: ABC transporter of peptides - Chlamydophila felis (strain Fe/C-56), partial (8%)	36.1753	24	Asteraceae_TIGR	1	2	0	2	0.2211	0.1159	0	0.3095	0.161644	0.133703	0.8271
CATGAAAAAAAAAAAGGAAAAAAAAA	4	TC7503 similar to UniRef100_A7NT20 Cluster: Chromosome chr18 scaffold_1, whole genome shotgun sequence; n=1; Vitis vinifera|Rep: Chromosome chr18 scaffold_1, whole genome shotgun sequence - Vitis vinifera (Grape), partial (16%)	no ref	TC7503 similar to UniRef100_A7NT20 Cluster: Chromosome chr18 scaffold_1, whole genome shotgun sequence; n=1; Vitis vinifera|Rep: Chromosome chr18 scaffold_1, whole genome shotgun sequence - Vitis vinifera (Grape), partial (16%)	48.0694	24	Asteraceae_TIGR	0	0	2	2	0	0	0.1976	0.3095	0.126779	0.153359	1.2097
CATGAAAAAAAAAAAGGTATAAATTA	41	minusTC3460 similar to UniRef100_Q9ST36 Cluster: JPR ORF1 protein; n=1; Pyrus pyrifolia|Rep: JPR ORF1 protein - Pyrus pyrifolia (Japanese pear) (Pyrus serotina), partial (37%)	no ref	TC3460 similar to UniRef100_Q9ST36 Cluster: JPR ORF1 protein; n=1; Pyrus pyrifolia|Rep: JPR ORF1 protein - Pyrus pyrifolia (Japanese pear) (Pyrus serotina), partial (37%)	42.1223	21	Asteraceae_TIGR	9	0	0	32	1.9902	0	0	4.9524	1.73567	2.34077	1.3486
CATGAAAAAAAAAAAGTAAAAAAAAA	4	CV299334 or TC58643 weakly similar to UniRef100_Q254W5 Cluster: ABC transporter of peptides; n=1; Chlamydophila felis Fe/C-56|Rep: ABC transporter of peptides - Chlamydophila felis (strain Fe/C-56), partial (8%)	no ref or no ref	CV299334 or TC58643 weakly similar to UniRef100_Q254W5 Cluster: ABC transporter of peptides; n=1; Chlamydophila felis Fe/C-56|Rep: ABC transporter of peptides - Chlamydophila felis (strain Fe/C-56), partial (8%)	36.1753	25	Asteraceae_TIGR	0	2	1	1	0	0.1159	0.0988	0.1548	0.0923668	0.0658802	0.7132
CATGAAAAAAAAAAAGTCGAGTTCTT	3	no hit	no hit	no hit	no hit	no hit	no hit	1	0	2	0	0.2211	0	0.1976	0	0.104681	0.121257	1.1583
CATGAAAAAAAAAAATAAAAAAAAAA	242	TC4286	no ref	TC4286 homologue to UniRef100_A9VA56 Cluster: Predicted protein; n=1; Monosiga brevicollis MX1|Rep: Predicted protein - Monosiga brevicollis MX1, partial (14%)	44.1047	25	Asteraceae_TIGR	0	242	0	0	0	14.0251	0	0	3.50628	7.01256	2
CATGAAAAAAAAAAATAAAAAAAATA	2	FS483614 or TC4286 homologue to UniRef100_A9VA56 Cluster: Predicted protein; n=1; Monosiga brevicollis MX1|Rep: Predicted protein - Monosiga brevicollis MX1, partial (14%)	no ref or no ref	FS483614 weakly similar to UniRef100_Q3SJ16 Cluster: Nitrate/proton symporter precursor; n=1; Thiobacillus denitrificans ATCC 25259|Rep: Nitrate/proton symporter precursor - Thiobacillus denitrificans (strain ATCC 25259), partial (5%) or TC4286 homologue to UniRef100_A9VA56 Cluster: Predicted protein; n=1; Monosiga brevicollis MX1|Rep: Predicted protein - Monosiga brevicollis MX1, partial (14%)	46.087	23	Asteraceae_TIGR	0	0	1	1	0	0	0.0988	0.1548	0.0633893	0.0766793	1.2097
CATGAAAAAAAAAAATAAAAAAATAA	3	FS470900 or TC4286 or TC5396 or TC6803	no ref or no ref or no ref or no ref	FS470900 similar to UniRef100_Q599J1 Cluster: Beta 1,4 N-acetylglucosaminyltransferase; n=1; Populus tremula x Populus alba|Rep: Beta 1,4 N-acetylglucosaminyltransferase - Populus tremula x Populus alba, partial (9%) or TC4286 homologue to UniRef100_A9VA56 Cluster: Predicted protein; n=1; Monosiga brevicollis MX1|Rep: Predicted protein - Monosiga brevicollis MX1, partial (14%) or TC5396 similar t…	44.1047	22	Asteraceae_TIGR	0	0	0	3	0	0	0	0.4643	0.116073	0.232146	2
CATGAAAAAAAAAAATAAAAAATAAA	3	minusTC7477 weakly similar to UniRef100_A7Q3Y6 Cluster: Chromosome chr13 scaffold_48, whole genome shotgun sequence; n=1; Vitis vinifera|Rep: Chromosome chr13 scaffold_48, whole genome shotgun sequence - Vitis vinifera (Grape), partial (43%)	no ref	TC7477 weakly similar to UniRef100_A7Q3Y6 Cluster: Chromosome chr13 scaffold_48, whole genome shotgun sequence; n=1; Vitis vinifera|Rep: Chromosome chr13 scaffold_48, whole genome shotgun sequence - Vitis vinifera (Grape), partial (43%)	46.087	23	Asteraceae_TIGR	0	0	3	0	0	0	0.2964	0	0.0740949	0.14819	2
CATGAAAAAAAAAAATAAAAATAAAA	2	FS452183 or FS468553	no ref or no ref	FS452183 similar to UniRef100_A7QDC9 Cluster: Chromosome chr10 scaffold_81, whole genome shotgun sequence; n=1; Vitis vinifera|Rep: Chromosome chr10 scaffold_81, whole genome shotgun sequence - Vitis vinifera (Grape), partial (42%) or FS468553 similar to UniRef100_Q9LFP1 Cluster: Vesicle-associated membrane protein 713; n=1; Arabidopsis thaliana|Rep: Vesicle-associated membrane protein 713 - Arab…	44.1047	22	Asteraceae_TIGR	0	0	0	2	0	0	0	0.3095	0.077382	0.154764	2
CATGAAAAAAAAAAATAAGAAAAAAA	2	TC4286 homologue to UniRef100_A9VA56 Cluster: Predicted protein; n=1; Monosiga brevicollis MX1|Rep: Predicted protein - Monosiga brevicollis MX1, partial (14%)	no ref	TC4286 homologue to UniRef100_A9VA56 Cluster: Predicted protein; n=1; Monosiga brevicollis MX1|Rep: Predicted protein - Monosiga brevicollis MX1, partial (14%)	42.1223	24	Asteraceae_TIGR	0	0	1	1	0	0	0.0988	0.1548	0.0633893	0.0766793	1.2097
CATGAAAAAAAAAAATCAAAAAAAAA	2	TC8032 similar to UniRef100_Q7S043 Cluster: Predicted protein; n=1; Neurospora crassa|Rep: Predicted protein - Neurospora crassa, partial (5%)	no ref	TC8032 similar to UniRef100_Q7S043 Cluster: Predicted protein; n=1; Neurospora crassa|Rep: Predicted protein - Neurospora crassa, partial (5%)	44.1047	22	Asteraceae_TIGR	0	0	1	1	0	0	0.0988	0.1548	0.0633893	0.0766793	1.2097
CATGAAAAAAAAAAATGAAAAAAAAA	6	FS483737	no ref	FS483737	46.087	23	Asteraceae_TIGR	0	0	3	3	0	0	0.2964	0.4643	0.190168	0.230038	1.2097
CATGAAAAAAAAAAATGAAAAAGAAT	3	minusTC5064 similar to UniRef100_Q43589 Cluster: PAR-1c protein; n=1; Nicotiana tabacum|Rep: PAR-1c protein - Nicotiana tabacum (Common tobacco), partial (39%)	no ref	TC5064 similar to UniRef100_Q43589 Cluster: PAR-1c protein; n=1; Nicotiana tabacum|Rep: PAR-1c protein - Nicotiana tabacum (Common tobacco), partial (39%)	42.1223	21	Asteraceae_TIGR	1	2	0	0	0.2211	0.1159	0	0	0.0842618	0.106359	1.2622
CATGAAAAAAAAAAATGTTTTTATTA	2	minus218976953	minusFL680819.1	gi|218976953|gb|FL680819.1|FL680819 CIRQL002C04 CiRQ Cichorium intybus cDNA 3', mRNA sequence	40.14	20	Asteraceae_Entrez_mRNA.fasta	1	1	0	0	0.2211	0.058	0	0	0.069773	0.104542	1.4983
CATGAAAAAAAAAAATTAAAAAAAAA	9	minusTC6482 similar to UniRef100_A7PQ05 Cluster: Chromosome chr18 scaffold_24, whole genome shotgun sequence; n=1; Vitis vinifera|Rep: Chromosome chr18 scaffold_24, whole genome shotgun sequence - Vitis vinifera (Grape), partial (73%)	no ref	TC6482 similar to UniRef100_A7PQ05 Cluster: Chromosome chr18 scaffold_24, whole genome shotgun sequence; n=1; Vitis vinifera|Rep: Chromosome chr18 scaffold_24, whole genome shotgun sequence - Vitis vinifera (Grape), partial (73%)	50.0517	25	Asteraceae_TIGR	0	0	2	7	0	0	0.1976	1.0833	0.320233	0.517199	1.6151
CATGAAAAAAAAAAATTAAAAATAAA	2	TC7213 similar to UniRef100_A7PHT3 Cluster: Chromosome chr17 scaffold_16, whole genome shotgun sequence; n=1; Vitis vinifera|Rep: Chromosome chr17 scaffold_16, whole genome shotgun sequence - Vitis vinifera (Grape), partial (44%)	no ref	TC7213 similar to UniRef100_A7PHT3 Cluster: Chromosome chr17 scaffold_16, whole genome shotgun sequence; n=1; Vitis vinifera|Rep: Chromosome chr17 scaffold_16, whole genome shotgun sequence - Vitis vinifera (Grape), partial (44%)	44.1047	22	Asteraceae_TIGR	0	1	1	0	0	0.058	0.0988	0	0.0391871	0.0482231	1.2306
CATGAAAAAAAAAAATTAAAAATATT	2	minusTC6482 similar to UniRef100_A7PQ05 Cluster: Chromosome chr18 scaffold_24, whole genome shotgun sequence; n=1; Vitis vinifera|Rep: Chromosome chr18 scaffold_24, whole genome shotgun sequence - Vitis vinifera (Grape), partial (73%)	no ref	TC6482 similar to UniRef100_A7PQ05 Cluster: Chromosome chr18 scaffold_24, whole genome shotgun sequence; n=1; Vitis vinifera|Rep: Chromosome chr18 scaffold_24, whole genome shotgun sequence - Vitis vinifera (Grape), partial (73%)	42.1223	21	Asteraceae_TIGR	1	1	0	0	0.2211	0.058	0	0	0.069773	0.104542	1.4983
CATGAAAAAAAAAAATTACAAAAAAA	2	minusTC18535 similar to UniRef100_A7PV27 Cluster: Chromosome chr4 scaffold_32, whole genome shotgun sequence; n=1; Vitis vinifera|Rep: Chromosome chr4 scaffold_32, whole genome shotgun sequence - Vitis vinifera (Grape), partial (26%)	no ref	TC18535 similar to UniRef100_A7PV27 Cluster: Chromosome chr4 scaffold_32, whole genome shotgun sequence; n=1; Vitis vinifera|Rep: Chromosome chr4 scaffold_32, whole genome shotgun sequence - Vitis vinifera (Grape), partial (26%)	44.1047	22	Asteraceae_TIGR	0	0	0	2	0	0	0	0.3095	0.077382	0.154764	2
CATGAAAAAAAAAAATTCCCTACACG	3	no hit	no hit	no hit	no hit	no hit	no hit	0	3	0	0	0	0.1739	0	0	0.0434663	0.0869326	2
CATGAAAAAAAAAACAAAAAATAAAA	2	CD852784 or CJ757101 weakly similar to UniRef100_A7NV65 Cluster: Chromosome chr18 scaffold_1, whole genome shotgun sequence; n=1; Vitis vinifera|Rep: Chromosome chr18 scaffold_1, whole genome shotgun sequence - Vitis vinifera (Grape), partial (15%)	no ref or no ref	CD852784 UniRef100_Q96559 Cluster: Nucleoside diphosphate kinase; n=1; Helianthus annuus|Rep: Nucleoside diphosphate kinase - Helianthus annuus (Common sunflower), partial (28%) or CJ757101 weakly similar to UniRef100_A7NV65 Cluster: Chromosome chr18 scaffold_1, whole genome shotgun sequence; n=1; Vitis vinifera|Rep: Chromosome chr18 scaffold_1, whole genome shotgun sequence - Vitis vinifera (Gra…	42.1223	24	Asteraceae_TIGR	0	0	0	2	0	0	0	0.3095	0.077382	0.154764	2
CATGAAAAAAAAAACAAAACAAAAAA	2	TC18959 similar to UniRef100_A7P4M8 Cluster: Chromosome chr4 scaffold_6, whole genome shotgun sequence; n=1; Vitis vinifera|Rep: Chromosome chr4 scaffold_6, whole genome shotgun sequence - Vitis vinifera (Grape), partial (24%)	no ref	TC18959 similar to UniRef100_A7P4M8 Cluster: Chromosome chr4 scaffold_6, whole genome shotgun sequence; n=1; Vitis vinifera|Rep: Chromosome chr4 scaffold_6, whole genome shotgun sequence - Vitis vinifera (Grape), partial (24%)	44.1047	22	Asteraceae_TIGR	0	0	2	0	0	0	0.1976	0	0.0493966	0.0987933	2
CATGAAAAAAAAAACAGATGAGTAAG	4	no hit	no hit	no hit	no hit	no hit	no hit	1	2	0	1	0.2211	0.1159	0	0.1548	0.122953	0.0927704	0.7545
CATGAAAAAAAAAACATACTTGCATT	2	no hit	no hit	no hit	no hit	no hit	no hit	0	1	0	1	0	0.058	0	0.1548	0.0531797	0.0730258	1.3732
CATGAAAAAAAAAACCCCATAAATTA	2	GR168966 similar to UniRef100_A7PL06 Cluster: Chromosome chr7 scaffold_20, whole genome shotgun sequence; n=1; Vitis vinifera|Rep: Chromosome chr7 scaffold_20, whole genome shotgun sequence - Vitis vinifera (Grape), partial (29%)	no ref	GR168966 similar to UniRef100_A7PL06 Cluster: Chromosome chr7 scaffold_20, whole genome shotgun sequence; n=1; Vitis vinifera|Rep: Chromosome chr7 scaffold_20, whole genome shotgun sequence - Vitis vinifera (Grape), partial (29%)	46.087	23	Asteraceae_TIGR	0	2	0	0	0	0.1159	0	0	0.0289775	0.0579551	2
CATGAAAAAAAAAACGAAAAAAAAAA	2	TC58643 weakly similar to UniRef100_Q254W5 Cluster: ABC transporter of peptides; n=1; Chlamydophila felis Fe/C-56|Rep: ABC transporter of peptides - Chlamydophila felis (strain Fe/C-56), partial (8%)	no ref	TC58643 weakly similar to UniRef100_Q254W5 Cluster: ABC transporter of peptides; n=1; Chlamydophila felis Fe/C-56|Rep: ABC transporter of peptides - Chlamydophila felis (strain Fe/C-56), partial (8%)	36.1753	24	Asteraceae_TIGR	0	0	0	2	0	0	0	0.3095	0.077382	0.154764	2
CATGAAAAAAAAAACTAAAAAAAAAA	2	BU033400 similar to UniRef100_Q9TGI6 Cluster: NADH dehydrogenase subunit 2; n=1; Mesocestoides corti|Rep: NADH dehydrogenase subunit 2 - Mesocestoides corti, partial (12%) or FS496464 or GO984424	no ref or no ref or no ref	BU033400 similar to UniRef100_Q9TGI6 Cluster: NADH dehydrogenase subunit 2; n=1; Mesocestoides corti|Rep: NADH dehydrogenase subunit 2 - Mesocestoides corti, partial (12%) or FS496464 weakly similar to UniRef100_A7P9H1 Cluster: Chromosome chr3 scaffold_8, whole genome shotgun sequence; n=1; Vitis vinifera|Rep: Chromosome chr3 scaffold_8, whole genome shotgun sequence - Vitis vinifera (Grape), par…	44.1047	22	Asteraceae_TIGR	0	0	1	1	0	0	0.0988	0.1548	0.0633893	0.0766793	1.2097
CATGAAAAAAAAAACTAACAAATTGA	3	no hit	no hit	no hit	no hit	no hit	no hit	0	1	2	0	0	0.058	0.1976	0	0.0638854	0.093227	1.4593
CATGAAAAAAAAAACTGCTGGGATGC	17	no hit	no hit	no hit	no hit	no hit	no hit	2	8	1	6	0.4423	0.4636	0.0988	0.9286	0.483323	0.340682	0.7049
CATGAAAAAAAAAAGAAAAAAAAAAA	467	minusTC11606 or minusTC11606	no ref or no ref	FS491252 or FS491252	44.1047	25	Asteraceae_TIGR	0	467	0	0	0	27.065	0	0	6.76626	13.5325	2
CATGAAAAAAAAAAGAAAAAAAATAA	3	FS460585 or FS460585	no ref or no ref	TC27081 or TC27081	44.1047	22	Asteraceae_TIGR	0	0	2	1	0	0	0.1976	0.1548	0.0880876	0.103206	1.1716
CATGAAAAAAAAAAGAAAAAAATAAA	3	minusFS439150 similar to UniRef100_Q1DIL5 Cluster: Predicted protein; n=1; Coccidioides immitis|Rep: Predicted protein - Coccidioides immitis, partial (8%)	no ref	FS439150 similar to UniRef100_Q1DIL5 Cluster: Predicted protein; n=1; Coccidioides immitis|Rep: Predicted protein - Coccidioides immitis, partial (8%)	46.087	23	Asteraceae_TIGR	0	0	1	2	0	0	0.0988	0.3095	0.10208	0.145929	1.4296
CATGAAAAAAAAAAGAATAAAAGAAA	2	FS448581 similar to UniRef100_A7QJ60 Cluster: Chromosome chr2 scaffold_105, whole genome shotgun sequence; n=1; Vitis vinifera|Rep: Chromosome chr2 scaffold_105, whole genome shotgun sequence - Vitis vinifera (Grape), partial (75%)	no ref	FS448581 similar to UniRef100_A7QJ60 Cluster: Chromosome chr2 scaffold_105, whole genome shotgun sequence; n=1; Vitis vinifera|Rep: Chromosome chr2 scaffold_105, whole genome shotgun sequence - Vitis vinifera (Grape), partial (75%)	44.1047	22	Asteraceae_TIGR	0	1	1	0	0	0.058	0.0988	0	0.0391871	0.0482231	1.2306
CATGAAAAAAAAAAGATATATATTCT	2	minusTC4937 weakly similar to UniRef100_Q9LLR6 Cluster: Non-specific lipid-transfer protein 4 precursor; n=1; Arabidopsis thaliana|Rep: Non-specific lipid-transfer protein 4 precursor - Arabidopsis thaliana (Mouse-ear cress), partial (35%)	no ref	TC4937 weakly similar to UniRef100_Q9LLR6 Cluster: Non-specific lipid-transfer protein 4 precursor; n=1; Arabidopsis thaliana|Rep: Non-specific lipid-transfer protein 4 precursor - Arabidopsis thaliana (Mouse-ear cress), partial (35%)	42.1223	21	Asteraceae_TIGR	0	2	0	0	0	0.1159	0	0	0.0289775	0.0579551	2
CATGAAAAAAAAAAGATCATATAATG	2	no hit	no hit	no hit	no hit	no hit	no hit	0	2	0	0	0	0.1159	0	0	0.0289775	0.0579551	2
CATGAAAAAAAAAAGATCATATATTG	5	no hit	no hit	no hit	no hit	no hit	no hit	0	5	0	0	0	0.2898	0	0	0.0724438	0.144888	2
CATGAAAAAAAAAAGCAAAAAAAAAA	6	GR133925	no ref	GR133925 similar to UniRef100_A2WUA4 Cluster: Glycylpeptide N-tetradecanoyltransferase; n=2; Oryza sativa|Rep: Glycylpeptide N-tetradecanoyltransferase - Oryza sativa subsp. indica (Rice), partial (38%)	44.1047	22	Asteraceae_TIGR	0	0	2	4	0	0	0.1976	0.6191	0.204161	0.291859	1.4296
CATGAAAAAAAAAAGGTATAAATTAA	10	no hit	no hit	no hit	no hit	no hit	no hit	0	0	10	0	0	0	0.9879	0	0.246983	0.493966	2
CATGAAAAAAAAAAGTAAAAAAAAAA	5	minusTC13627 similar to UniRef100_Q5Y807 Cluster: Cysteine proteinase; n=1; Petunia x hybrida|Rep: Cysteine proteinase - Petunia hybrida (Petunia), partial (65%)	no ref	TC13627 similar to UniRef100_Q5Y807 Cluster: Cysteine proteinase; n=1; Petunia x hybrida|Rep: Cysteine proteinase - Petunia hybrida (Petunia), partial (65%)	46.087	23	Asteraceae_TIGR	0	0	2	3	0	0	0.1976	0.4643	0.16547	0.219914	1.329
CATGAAAAAAAAAAGTAATATGTTGA	3	no hit	no hit	no hit	no hit	no hit	no hit	0	1	2	0	0	0.058	0.1976	0	0.0638854	0.093227	1.4593
CATGAAAAAAAAAAGTCGAGTTCTTT	31	no hit	no hit	no hit	no hit	no hit	no hit	1	9	21	0	0.2211	0.5216	2.0747	0	0.704348	0.938216	1.332
CATGAAAAAAAAAAGTTCTATAAAAA	2	no hit	no hit	no hit	no hit	no hit	no hit	0	0	1	1	0	0	0.0988	0.1548	0.0633893	0.0766793	1.2097
CATGAAAAAAAAAAGTTCTATACGGA	3	no hit	no hit	no hit	no hit	no hit	no hit	0	0	0	3	0	0	0	0.4643	0.116073	0.232146	2
CATGAAAAAAAAAATAAAAAAAATAA	2	CJ765737 similar to UniRef100_A6XPY2 Cluster: Predicted protein; n=2; Botryotinia fuckeliana B05.10|Rep: Predicted protein - Botryotinia fuckeliana (strain B05.10) (Noble rot fungus) (Botrytiscinerea), partial (19%)	no ref	CJ765737 similar to UniRef100_A6XPY2 Cluster: Predicted protein; n=2; Botryotinia fuckeliana B05.10|Rep: Predicted protein - Botryotinia fuckeliana (strain B05.10) (Noble rot fungus) (Botrytiscinerea), partial (19%)	46.087	23	Asteraceae_TIGR	0	2	0	0	0	0.1159	0	0	0.0289775	0.0579551	2
CATGAAAAAAAAAATAAAAAAATAAA	3	FS457699 similar to UniRef100_A7QPR4 Cluster: Chromosome chr10 scaffold_138, whole genome shotgun sequence; n=2; Vitis vinifera|Rep: Chromosome chr10 scaffold_138, whole genome shotgun sequence - Vitis vinifera (Grape), partial (20%)	no ref	FS457699 similar to UniRef100_A7QPR4 Cluster: Chromosome chr10 scaffold_138, whole genome shotgun sequence; n=2; Vitis vinifera|Rep: Chromosome chr10 scaffold_138, whole genome shotgun sequence - Vitis vinifera (Grape), partial (20%)	46.087	23	Asteraceae_TIGR	0	0	2	1	0	0	0.1976	0.1548	0.0880876	0.103206	1.1716
CATGAAAAAAAAAATAAAAAACACAA	2	TC377316 similar to UniRef100_Q501E9 Cluster: F-box/FBD/LRR-repeat protein At3g51530; n=1; Arabidopsis thaliana|Rep: F-box/FBD/LRR-repeat protein At3g51530 - Arabidopsis thaliana (Mouse-ear cress), partial (17%) or TC377634	no ref or no ref	TC377316 similar to UniRef100_Q501E9 Cluster: F-box/FBD/LRR-repeat protein At3g51530; n=1; Arabidopsis thaliana|Rep: F-box/FBD/LRR-repeat protein At3g51530 - Arabidopsis thaliana (Mouse-ear cress), partial (17%) or TC377634 similar to UniRef100_Q501E9 Cluster: F-box/FBD/LRR-repeat protein At3g51530; n=1; Arabidopsis thaliana|Rep: F-box/FBD/LRR-repeat protein At3g51530 - Arabidopsis thaliana (Mous…	42.1223	21	all_TIGR_Plant.fa	0	1	0	1	0	0.058	0	0.1548	0.0531797	0.0730258	1.3732
CATGAAAAAAAAAATAAAAAATAAAA	2	CV298309 or GR000360 or TC1004 or TC20302 or TC5347	no ref or no ref or no ref or no ref or no ref	CV298309 UniRef100_A0ELU9 Cluster: Non-S-locus F-box protein 23; n=1; Petunia integrifolia subsp. inflata|Rep: Non-S-locus F-box protein 23 - Petunia integrifolia subsp. inflata, partial (61%) or GR000360 similar to UniRef100_Q2GCC5 Cluster: Heat shock protein DnaJ-like protein; n=1; Novosphingobium aromaticivorans DSM 12444|Rep: Heat shock protein DnaJ-like protein - Novosphingobium aromaticivor…	44.1047	22	Asteraceae_TIGR	0	2	0	0	0	0.1159	0	0	0.0289775	0.0579551	2
CATGAAAAAAAAAATAAAATAAAAAA	2	227850886 or 227955012 or 289595525 or 294683735 or 294701432 or 296281913	GO614510.1 or GO614955.1 or GW584062.1 or GO668690.1 or GW785297.1 or GW917911.1	gi|227850886|gb|GO614510.1|GO614510 VSU27 Vernonia Galamensis L embryo cDNA library Vernonia galamensis cDNA 5', mRNA sequence or gi|227955012|gb|GO614955.1|GO614955 VSU_2007_V1_plate-001_M13F_G21 Vernonia Galamensis L embryo cDNA library Vernonia galamensis cDNA, mRNA sequence or gi|289595525|gb|GW584062.1|GW584062 CtDI_P6_63 Safflower (A-1) drought stressed subtracted cDNA library Carthamus tin…	36.1753	24	Asteraceae_Entrez_mRNA.fasta	0	0	1	1	0	0	0.0988	0.1548	0.0633893	0.0766793	1.2097
CATGAAAAAAAAAATAAATAATAAAA	3	minusTC4890 weakly similar to UniRef100_A7QYP5 Cluster: Chromosome undetermined scaffold_252, whole genome shotgun sequence; n=1; Vitis vinifera|Rep: Chromosome undetermined scaffold_252, whole genome shotgun sequence - Vitis vinifera (Grape), partial (31%)	no ref	TC4890 weakly similar to UniRef100_A7QYP5 Cluster: Chromosome undetermined scaffold_252, whole genome shotgun sequence; n=1; Vitis vinifera|Rep: Chromosome undetermined scaffold_252, whole genome shotgun sequence - Vitis vinifera (Grape), partial (31%)	44.1047	22	Asteraceae_TIGR	0	1	0	2	0	0.058	0	0.3095	0.0918707	0.147654	1.6072
CATGAAAAAAAAAATAACAAAAAAAA	2	minusBQ916351	no ref	BQ916351	44.1047	22	Asteraceae_TIGR	0	0	1	1	0	0	0.0988	0.1548	0.0633893	0.0766793	1.2097
CATGAAAAAAAAAATAAGAAAAAAAA	2	227850886 or 227955012 or 289595525 or 294683735 or 294701432 or 296281913	GO614510.1 or GO614955.1 or GW584062.1 or GO668690.1 or GW785297.1 or GW917911.1	gi|227850886|gb|GO614510.1|GO614510 VSU27 Vernonia Galamensis L embryo cDNA library Vernonia galamensis cDNA 5', mRNA sequence or gi|227955012|gb|GO614955.1|GO614955 VSU_2007_V1_plate-001_M13F_G21 Vernonia Galamensis L embryo cDNA library Vernonia galamensis cDNA, mRNA sequence or gi|289595525|gb|GW584062.1|GW584062 CtDI_P6_63 Safflower (A-1) drought stressed subtracted cDNA library Carthamus tin…	36.1753	24	Asteraceae_Entrez_mRNA.fasta	0	0	2	0	0	0	0.1976	0	0.0493966	0.0987933	2
CATGAAAAAAAAAATAGATAAATAAA	2	no hit	no hit	no hit	no hit	no hit	no hit	0	1	0	1	0	0.058	0	0.1548	0.0531797	0.0730258	1.3732
CATGAAAAAAAAAATATAAAAAAAAA	3	227850854 or 227954551	GO614641.1 or GO615573.1	gi|227850854|gb|GO614641.1|GO614641 VSU165 Vernonia Galamensis L embryo cDNA library Vernonia galamensis cDNA 5', mRNA sequence or gi|227954551|gb|GO615573.1|GO615573 VSU_2007_V1_plate-003_M13F_B03 Vernonia Galamensis L embryo cDNA library Vernonia galamensis cDNA, mRNA sequence	48.0694	24	Asteraceae_Entrez_mRNA.fasta	0	2	0	1	0	0.1159	0	0.1548	0.0676685	0.0797306	1.1783
CATGAAAAAAAAAATCAAAAAAAAAA	2	TC8032 similar to UniRef100_Q7S043 Cluster: Predicted protein; n=1; Neurospora crassa|Rep: Predicted protein - Neurospora crassa, partial (5%)	no ref	TC8032 similar to UniRef100_Q7S043 Cluster: Predicted protein; n=1; Neurospora crassa|Rep: Predicted protein - Neurospora crassa, partial (5%)	44.1047	22	Asteraceae_TIGR	0	1	1	0	0	0.058	0.0988	0	0.0391871	0.0482231	1.2306
CATGAAAAAAAAAATGAAAAAAAAAA	4	TC58643 weakly similar to UniRef100_Q254W5 Cluster: ABC transporter of peptides; n=1; Chlamydophila felis Fe/C-56|Rep: ABC transporter of peptides - Chlamydophila felis (strain Fe/C-56), partial (8%)	no ref	TC58643 weakly similar to UniRef100_Q254W5 Cluster: ABC transporter of peptides; n=1; Chlamydophila felis Fe/C-56|Rep: ABC transporter of peptides - Chlamydophila felis (strain Fe/C-56), partial (8%)	36.1753	24	Asteraceae_TIGR	0	3	1	0	0	0.1739	0.0988	0	0.0681646	0.0844661	1.2391
CATGAAAAAAAAAATGAAAAAGAACA	7	FF393799 weakly similar to UniRef100_Q0DY01 Cluster: Os02g0723600 protein; n=1; Oryza sativa Japonica Group|Rep: Os02g0723600 protein - Oryza sativa subsp. japonica (Rice), partial (16%)	no ref	FF393799 weakly similar to UniRef100_Q0DY01 Cluster: Os02g0723600 protein; n=1; Oryza sativa Japonica Group|Rep: Os02g0723600 protein - Oryza sativa subsp. japonica (Rice), partial (16%)	40.14	20	all_TIGR_Plant.fa	0	5	1	1	0	0.2898	0.0988	0.1548	0.135833	0.12094	0.8904
CATGAAAAAAAAAATGAAAAAGAAGG	3	FF393799 weakly similar to UniRef100_Q0DY01 Cluster: Os02g0723600 protein; n=1; Oryza sativa Japonica Group|Rep: Os02g0723600 protein - Oryza sativa subsp. japonica (Rice), partial (16%)	no ref	FF393799 weakly similar to UniRef100_Q0DY01 Cluster: Os02g0723600 protein; n=1; Oryza sativa Japonica Group|Rep: Os02g0723600 protein - Oryza sativa subsp. japonica (Rice), partial (16%)	40.14	20	all_TIGR_Plant.fa	0	2	1	0	0	0.1159	0.0988	0	0.0536759	0.0623722	1.162
CATGAAAAAAAAAATGAAAAAGAATG	21	FF393799 weakly similar to UniRef100_Q0DY01 Cluster: Os02g0723600 protein; n=1; Oryza sativa Japonica Group|Rep: Os02g0723600 protein - Oryza sativa subsp. japonica (Rice), partial (16%)	no ref	FF393799 weakly similar to UniRef100_Q0DY01 Cluster: Os02g0723600 protein; n=1; Oryza sativa Japonica Group|Rep: Os02g0723600 protein - Oryza sativa subsp. japonica (Rice), partial (16%)	40.14	20	all_TIGR_Plant.fa	2	15	3	1	0.4423	0.8693	0.2964	0.1548	0.440686	0.308929	0.701
CATGAAAAAAAAAATGTAAATAAACA	5	218981279 or 285184663	FL674512.1 or GW397607.1	gi|218981279|gb|FL674512.1|FL674512 CIRCN005F01 CiRC Cichorium intybus cDNA 3', mRNA sequence or gi|285184663|gb|GW397607.1|GW397607 1710G06 Lactuca sativa PI251246 V. dahliae infected leaf Lactuca sativa cDNA similar to autophagy-related protein 8 precursor, mRNA sequence	40.14	20	Asteraceae_Entrez_mRNA.fasta	0	3	0	2	0	0.1739	0	0.3095	0.120848	0.150133	1.2423
CATGAAAAAAAAAATGTGTTTTGTTA	2	no hit	no hit	no hit	no hit	no hit	no hit	0	1	1	0	0	0.058	0.0988	0	0.0391871	0.0482231	1.2306
CATGAAAAAAAAAATTAAAAAAAAAA	8	TC20148	no ref	TC20148 similar to UniRef100_A7QBS2 Cluster: Chromosome chr1 scaffold_75, whole genome shotgun sequence; n=1; Vitis vinifera|Rep: Chromosome chr1 scaffold_75, whole genome shotgun sequence - Vitis vinifera (Grape), partial (60%)	46.087	23	Asteraceae_TIGR	1	0	4	3	0.2211	0	0.3952	0.4643	0.27015	0.207127	0.7667
CATGAAAAAAAAAATTAAATAAAAAA	3	minusTC17879 similar to UniRef100_A7QFJ3 Cluster: Chromosome chr8 scaffold_88, whole genome shotgun sequence; n=1; Vitis vinifera|Rep: Chromosome chr8 scaffold_88, whole genome shotgun sequence - Vitis vinifera (Grape), partial (16%)	no ref	TC17879 similar to UniRef100_A7QFJ3 Cluster: Chromosome chr8 scaffold_88, whole genome shotgun sequence; n=1; Vitis vinifera|Rep: Chromosome chr8 scaffold_88, whole genome shotgun sequence - Vitis vinifera (Grape), partial (16%)	44.1047	22	Asteraceae_TIGR	0	1	2	0	0	0.058	0.1976	0	0.0638854	0.093227	1.4593
CATGAAAAAAAAAATTCCCTACACGA	2	no hit	no hit	no hit	no hit	no hit	no hit	0	2	0	0	0	0.1159	0	0	0.0289775	0.0579551	2
CATGAAAAAAAAACAAAAAAAAATAT	3	minusTC53604 similar to UniRef100_A7PXH5 Cluster: Chromosome chr12 scaffold_36, whole genome shotgun sequence; n=1; Vitis vinifera|Rep: Chromosome chr12 scaffold_36, whole genome shotgun sequence - Vitis vinifera (Grape), partial (90%)	no ref	TC53604 similar to UniRef100_A7PXH5 Cluster: Chromosome chr12 scaffold_36, whole genome shotgun sequence; n=1; Vitis vinifera|Rep: Chromosome chr12 scaffold_36, whole genome shotgun sequence - Vitis vinifera (Grape), partial (90%)	44.1047	22	Asteraceae_TIGR	0	1	0	2	0	0.058	0	0.3095	0.0918707	0.147654	1.6072
CATGAAAAAAAAACAAAAAAAATATC	3	285184723	GW397667.1	gi|285184723|gb|GW397667.1|GW397667 1706E08 Lactuca sativa PI251246 V. dahliae infected leaf Lactuca sativa cDNA similar to WD-40 repeat family protein, mRNA sequence	44.1047	22	Asteraceae_Entrez_mRNA.fasta	0	1	2	0	0	0.058	0.1976	0	0.0638854	0.093227	1.4593
CATGAAAAAAAAACAAAAAACATTTA	2	285184723	GW397667.1	gi|285184723|gb|GW397667.1|GW397667 1706E08 Lactuca sativa PI251246 V. dahliae infected leaf Lactuca sativa cDNA similar to WD-40 repeat family protein, mRNA sequence	40.14	20	Asteraceae_Entrez_mRNA.fasta	0	1	1	0	0	0.058	0.0988	0	0.0391871	0.0482231	1.2306
CATGAAAAAAAAACAAAGAAAAAAAA	2	minusTC16307	no ref	TC16307	44.1047	22	Asteraceae_TIGR	1	0	0	1	0.2211	0	0	0.1548	0.0939752	0.111845	1.1902
CATGAAAAAAAAACAAATATGGATAT	2	CV714649 homologue to UniRef100_A1L2C5 Cluster: Zcchc10 protein; n=1; Danio rerio|Rep: Zcchc10 protein - Danio rerio (Zebrafish), partial (2%)	no ref	CV714649 homologue to UniRef100_A1L2C5 Cluster: Zcchc10 protein; n=1; Danio rerio|Rep: Zcchc10 protein - Danio rerio (Zebrafish), partial (2%)	40.14	20	all_TIGR_Plant.fa	0	2	0	0	0	0.1159	0	0	0.0289775	0.0579551	2
CATGAAAAAAAAACACCTGATCTTGA	3	no hit	no hit	no hit	no hit	no hit	no hit	0	1	2	0	0	0.058	0.1976	0	0.0638854	0.093227	1.4593
CATGAAAAAAAAACATACCTGTTACA	2	no hit	no hit	no hit	no hit	no hit	no hit	1	1	0	0	0.2211	0.058	0	0	0.069773	0.104542	1.4983
CATGAAAAAAAAACATCAAAGGGAAA	2	no hit	no hit	no hit	no hit	no hit	no hit	0	1	1	0	0	0.058	0.0988	0	0.0391871	0.0482231	1.2306
CATGAAAAAAAAACCAAAAAAAAAAA	8	BU018900 or CV521733 or FS473924 or FS476969 or FS491243 or TC19579 or TC20121 or TC5644 or TC6781	no ref or no ref or no ref or no ref or no ref or no ref or no ref or no ref or no ref	BU018900 or CV521733 homologue to UniRef100_Q5BXW2 Cluster: SJCHGC01957 protein; n=1; Schistosoma japonicum|Rep: SJCHGC01957 protein - Schistosoma japonicum (Blood fluke), partial (19%) or FS473924 similar to UniRef100_Q68BJ8 Cluster: Sorbitol transporter; n=1; Malus x domestica|Rep: Sorbitol transporter - Malus domestica (Apple) (Malus sylvestris), partial (28%) or FS476969 similar to UniRef100_…	44.1047	22	Asteraceae_TIGR	0	2	3	3	0	0.1159	0.2964	0.4643	0.219145	0.203915	0.9305
CATGAAAAAAAAACTAAAAAAAAAAA	2	minusTC8875 homologue to UniRef100_A7QEI2 Cluster: Chromosome chr1 scaffold_84, whole genome shotgun sequence; n=1; Vitis vinifera|Rep: Chromosome chr1 scaffold_84, whole genome shotgun sequence - Vitis vinifera (Grape), partial (97%)	no ref	TC8875 homologue to UniRef100_A7QEI2 Cluster: Chromosome chr1 scaffold_84, whole genome shotgun sequence; n=1; Vitis vinifera|Rep: Chromosome chr1 scaffold_84, whole genome shotgun sequence - Vitis vinifera (Grape), partial (97%)	46.087	23	Asteraceae_TIGR	0	1	1	0	0	0.058	0.0988	0	0.0391871	0.0482231	1.2306
CATGAAAAAAAAACTGAATCAACGGG	2	no hit	no hit	no hit	no hit	no hit	no hit	0	0	1	1	0	0	0.0988	0.1548	0.0633893	0.0766793	1.2097
CATGAAAAAAAAACTGCTGGGATGCG	3	no hit	no hit	no hit	no hit	no hit	no hit	1	1	0	1	0.2211	0.058	0	0.1548	0.108464	0.0985807	0.9089
CATGAAAAAAAAAGAAAAAAAAAAAA	488	TC4990	no ref	TC4990 weakly similar to UniRef100_P13447 Cluster: Anther-specific protein LAT52 precursor; n=1; Solanum lycopersicum|Rep: Anther-specific protein LAT52 precursor - Solanum lycopersicum (Tomato) (Lycopersicon esculentum), partial (68%)	44.1047	25	Asteraceae_TIGR	0	488	0	0	0	28.2821	0	0	7.07052	14.141	2
CATGAAAAAAAAAGAAAAAAAACTGC	3	TC4990 weakly similar to UniRef100_P13447 Cluster: Anther-specific protein LAT52 precursor; n=1; Solanum lycopersicum|Rep: Anther-specific protein LAT52 precursor - Solanum lycopersicum (Tomato) (Lycopersicon esculentum), partial (68%)	no ref	TC4990 weakly similar to UniRef100_P13447 Cluster: Anther-specific protein LAT52 precursor; n=1; Solanum lycopersicum|Rep: Anther-specific protein LAT52 precursor - Solanum lycopersicum (Tomato) (Lycopersicon esculentum), partial (68%)	42.1223	21	Asteraceae_TIGR	0	3	0	0	0	0.1739	0	0	0.0434663	0.0869326	2
CATGAAAAAAAAAGAAAAAAATGATG	4	minus294690457	minusGO665147.1	gi|294690457|gb|GO665147.1|GO665147 TKN026B04 Taraxacum kok-saghyz root cDNA library (TKN) Taraxacum kok-saghyz cDNA clone TKN026B04, mRNA sequence	48.0694	24	Asteraceae_Entrez_mRNA.fasta	0	4	0	0	0	0.2318	0	0	0.0579551	0.11591	2
CATGAAAAAAAAAGAAATTATATAAA	2	no hit	no hit	no hit	no hit	no hit	no hit	0	1	1	0	0	0.058	0.0988	0	0.0391871	0.0482231	1.2306
CATGAAAAAAAAAGAACAAGTAAGAT	2	no hit	no hit	no hit	no hit	no hit	no hit	1	1	0	0	0.2211	0.058	0	0	0.069773	0.104542	1.4983
CATGAAAAAAAAAGCAAAAAAAAAAA	3	minusGE518382 similar to UniRef100_Q19U05 Cluster: Glycolate oxidase; n=1; Pachysandra terminalis|Rep: Glycolate oxidase - Pachysandra terminalis, partial (76%)	no ref	GE518382 similar to UniRef100_Q19U05 Cluster: Glycolate oxidase; n=1; Pachysandra terminalis|Rep: Glycolate oxidase - Pachysandra terminalis, partial (76%)	44.1047	22	Asteraceae_TIGR	1	0	0	2	0.2211	0	0	0.3095	0.132666	0.157382	1.1863
CATGAAAAAAAAAGGAAAAAAAAAAA	3	FS502052 or TC51550 similar to UniRef100_Q9M603 Cluster: Cold acclimation responsive protein BudCAR5; n=1; Medicago sativa|Rep: Cold acclimation responsive protein BudCAR5 - Medicago sativa (Alfalfa), partial (42%)	no ref or no ref	FS502052 similar to UniRef100_A7NT33 Cluster: Chromosome chr18 scaffold_1, whole genome shotgun sequence; n=1; Vitis vinifera|Rep: Chromosome chr18 scaffold_1, whole genome shotgun sequence - Vitis vinifera (Grape), partial (33%) or TC51550 similar to UniRef100_Q9M603 Cluster: Cold acclimation responsive protein BudCAR5; n=1; Medicago sativa|Rep: Cold acclimation responsive protein BudCAR5 - Medi…	48.0694	24	Asteraceae_TIGR	0	0	1	2	0	0	0.0988	0.3095	0.10208	0.145929	1.4296
CATGAAAAAAAAAGGTATAAATTAAG	2	no hit	no hit	no hit	no hit	no hit	no hit	0	2	0	0	0	0.1159	0	0	0.0289775	0.0579551	2
CATGAAAAAAAAAGGTATAAATTAAT	22	no hit	no hit	no hit	no hit	no hit	no hit	6	8	1	7	1.3268	0.4636	0.0988	1.0833	0.743151	0.562651	0.7571
CATGAAAAAAAAAGTAAAAAAAAAAA	6	minusTC13627 similar to UniRef100_Q5Y807 Cluster: Cysteine proteinase; n=1; Petunia x hybrida|Rep: Cysteine proteinase - Petunia hybrida (Petunia), partial (65%) or minusTC16040 or minusTC6684	no ref or no ref or no ref	TC13627 similar to UniRef100_Q5Y807 Cluster: Cysteine proteinase; n=1; Petunia x hybrida|Rep: Cysteine proteinase - Petunia hybrida (Petunia), partial (65%) or TC16040 similar to UniRef100_O48916 Cluster: Fatty acid hydroxylase Fah1p; n=1; Arabidopsis thaliana|Rep: Fatty acid hydroxylase Fah1p - Arabidopsis thaliana (Mouse-ear cress), partial (31%) or TC6684 UniRef100_P59220 Cluster: Calmodulin-7…	44.1047	22	Asteraceae_TIGR	0	0	3	3	0	0	0.2964	0.4643	0.190168	0.230038	1.2097
CATGAAAAAAAAAGTCGAGTTCTTTG	2	no hit	no hit	no hit	no hit	no hit	no hit	0	0	2	0	0	0	0.1976	0	0.0493966	0.0987933	2
CATGAAAAAAAAATAAAAAAAAAATA	3	minusTC9065 similar to UniRef100_Q9M9V0 Cluster: F6A14.10 protein; n=1; Arabidopsis thaliana|Rep: F6A14.10 protein - Arabidopsis thaliana (Mouse-ear cress), partial (89%)	no ref	TC9065 similar to UniRef100_Q9M9V0 Cluster: F6A14.10 protein; n=1; Arabidopsis thaliana|Rep: F6A14.10 protein - Arabidopsis thaliana (Mouse-ear cress), partial (89%)	46.087	23	Asteraceae_TIGR	0	2	0	1	0	0.1159	0	0.1548	0.0676685	0.0797306	1.1783
CATGAAAAAAAAATAAAAAAAATAAA	3	CJ763818 homologue to UniRef100_A9STM2 Cluster: Predicted protein; n=1; Physcomitrella patens subsp. patens|Rep: Predicted protein - Physcomitrella patens subsp. patens, partial (12%)	no ref	CJ763818 homologue to UniRef100_A9STM2 Cluster: Predicted protein; n=1; Physcomitrella patens subsp. patens|Rep: Predicted protein - Physcomitrella patens subsp. patens, partial (12%)	46.087	23	Asteraceae_TIGR	0	0	2	1	0	0	0.1976	0.1548	0.0880876	0.103206	1.1716
CATGAAAAAAAAATAAAAAAAATTAA	2	DC240020 or TC126 similar to UniRef100_A7PU61 Cluster: Chromosome chr7 scaffold_31, whole genome shotgun sequence; n=1; Vitis vinifera|Rep: Chromosome chr7 scaffold_31, whole genome shotgun sequence - Vitis vinifera (Grape), partial (14%)	no ref or no ref	DC240020 or TC126 similar to UniRef100_A7PU61 Cluster: Chromosome chr7 scaffold_31, whole genome shotgun sequence; n=1; Vitis vinifera|Rep: Chromosome chr7 scaffold_31, whole genome shotgun sequence - Vitis vinifera (Grape), partial (14%)	44.1047	22	Asteraceae_TIGR	0	1	0	1	0	0.058	0	0.1548	0.0531797	0.0730258	1.3732
CATGAAAAAAAAATAAAAAAATAAAA	3	FS457699 or FS470900 or TC10266 or TC17286 or TC45054 similar to UniRef100_A9TBZ8 Cluster: Predicted protein; n=1; Physcomitrella patens subsp. patens|Rep: Predicted protein - Physcomitrella patens subsp. patens, partial (33%) or TC5396 or TC6803	no ref or no ref or no ref or no ref or no ref or no ref or no ref	FS457699 similar to UniRef100_A7QPR4 Cluster: Chromosome chr10 scaffold_138, whole genome shotgun sequence; n=2; Vitis vinifera|Rep: Chromosome chr10 scaffold_138, whole genome shotgun sequence - Vitis vinifera (Grape), partial (20%) or FS470900 similar to UniRef100_Q599J1 Cluster: Beta 1,4 N-acetylglucosaminyltransferase; n=1; Populus tremula x Populus alba|Rep: Beta 1,4 N-acetylglucosaminyltran…	44.1047	22	Asteraceae_TIGR	0	2	1	0	0	0.1159	0.0988	0	0.0536759	0.0623722	1.162
CATGAAAAAAAAATAAAAAATAAAAA	3	CV298309 or GR000360 or GR089701 or TC1004 or TC5347	no ref or no ref or no ref or no ref or no ref	CV298309 UniRef100_A0ELU9 Cluster: Non-S-locus F-box protein 23; n=1; Petunia integrifolia subsp. inflata|Rep: Non-S-locus F-box protein 23 - Petunia integrifolia subsp. inflata, partial (61%) or GR000360 similar to UniRef100_Q2GCC5 Cluster: Heat shock protein DnaJ-like protein; n=1; Novosphingobium aromaticivorans DSM 12444|Rep: Heat shock protein DnaJ-like protein - Novosphingobium aromaticivor…	44.1047	22	Asteraceae_TIGR	1	1	1	0	0.2211	0.058	0.0988	0	0.0944713	0.093668	0.9915
CATGAAAAAAAAATAAAAATAAAAAA	4	DV207850 or FS452183 or FS468356 or TC2950 or TC3054	no ref or no ref or no ref or no ref or no ref	DV207850 similar to UniRef100_Q056W0 Cluster: Molecular chaperone; n=1; Buchnera aphidicola str. Cc (Cinara cedri)|Rep: Molecular chaperone - Buchnera aphidicola subsp. Cinara cedri, partial (12%) or FS452183 similar to UniRef100_A7QDC9 Cluster: Chromosome chr10 scaffold_81, whole genome shotgun sequence; n=1; Vitis vinifera|Rep: Chromosome chr10 scaffold_81, whole genome shotgun sequence - Vitis…	44.1047	22	Asteraceae_TIGR	1	0	2	1	0.2211	0	0.1976	0.1548	0.143372	0.0994517	0.6937
CATGAAAAAAAAATAAAAGTTAAAAA	2	FS497173 similar to UniRef100_Q9LL85 Cluster: DNA-binding protein p24; n=1; Solanum tuberosum|Rep: DNA-binding protein p24 - Solanum tuberosum (Potato), partial (31%)	no ref	FS497173 similar to UniRef100_Q9LL85 Cluster: DNA-binding protein p24; n=1; Solanum tuberosum|Rep: DNA-binding protein p24 - Solanum tuberosum (Potato), partial (31%)	36.1753	24	Asteraceae_TIGR	0	1	1	0	0	0.058	0.0988	0	0.0391871	0.0482231	1.2306
CATGAAAAAAAAATAAATAAAAAAAA	3	FS494909 similar to UniRef100_A7PZN7 Cluster: Chromosome chr15 scaffold_40, whole genome shotgun sequence; n=1; Vitis vinifera|Rep: Chromosome chr15 scaffold_40, whole genome shotgun sequence - Vitis vinifera (Grape), partial (6%)	no ref	FS494909 similar to UniRef100_A7PZN7 Cluster: Chromosome chr15 scaffold_40, whole genome shotgun sequence; n=1; Vitis vinifera|Rep: Chromosome chr15 scaffold_40, whole genome shotgun sequence - Vitis vinifera (Grape), partial (6%)	44.1047	25	Asteraceae_TIGR	0	0	1	2	0	0	0.0988	0.3095	0.10208	0.145929	1.4296
CATGAAAAAAAAATATAAAAAAAAAA	2	GR151716 or GR151716 or TC1065 or TC2552	no ref or no ref or no ref or no ref	BQ974326 or BQ974326 or TC1065 similar to UniRef100_Q9AUD2 Cluster: 11S globulin; n=1; Sesamum indicum|Rep: 11S globulin - Sesamum indicum (Oriental sesame) (Gingelly), partial (57%) or TC2552 weakly similar to UniRef100_A7QI53 Cluster: Chromosome chr17 scaffold_101, whole genome shotgun sequence; n=1; Vitis vinifera|Rep: Chromosome chr17 scaffold_101, whole genome shotgun sequence - Vitis vinife…	44.1047	22	Asteraceae_TIGR	1	0	0	1	0.2211	0	0	0.1548	0.0939752	0.111845	1.1902
CATGAAAAAAAAATATTAAAAAAAAA	2	CV520345 or TC6883	no ref or no ref	CV520345 similar to UniRef100_A7Q5S3 Cluster: Chromosome chr14 scaffold_54, whole genome shotgun sequence; n=1; Vitis vinifera|Rep: Chromosome chr14 scaffold_54, whole genome shotgun sequence - Vitis vinifera (Grape), partial (5%) or TC6883 similar to UniRef100_Q2V4J4 Cluster: Uncharacterized protein At1g32790.2; n=1; Arabidopsis thaliana|Rep: Uncharacterized protein At1g32790.2 - Arabidopsis tha…	42.1223	21	Asteraceae_TIGR	1	0	1	0	0.2211	0	0.0988	0	0.0799825	0.104997	1.3127
CATGAAAAAAAAATCAAAAAAAAAAA	4	minusTC18836 weakly similar to UniRef100_A7Q911 Cluster: Chromosome chr9 scaffold_65, whole genome shotgun sequence; n=1; Vitis vinifera|Rep: Chromosome chr9 scaffold_65, whole genome shotgun sequence - Vitis vinifera (Grape), partial (90%)	no ref	TC18836 weakly similar to UniRef100_A7Q911 Cluster: Chromosome chr9 scaffold_65, whole genome shotgun sequence; n=1; Vitis vinifera|Rep: Chromosome chr9 scaffold_65, whole genome shotgun sequence - Vitis vinifera (Grape), partial (90%)	46.087	23	Asteraceae_TIGR	1	1	2	0	0.2211	0.058	0.1976	0	0.11917	0.107231	0.8998
CATGAAAAAAAAATCAAATATAAAGC	13	no hit	no hit	no hit	no hit	no hit	no hit	0	3	6	4	0	0.1739	0.5928	0.6191	0.34642	0.30811	0.8894
CATGAAAAAAAAATGAAAAAAAAAAA	3	TC15243 or TC2069	no ref or no ref	TC15243 similar to UniRef100_A7P110 Cluster: Chromosome chr19 scaffold_4, whole genome shotgun sequence; n=1; Vitis vinifera|Rep: Chromosome chr19 scaffold_4, whole genome shotgun sequence - Vitis vinifera (Grape), partial (42%) or TC2069 homologue to UniRef100_Q06H22 Cluster: Ubiquitin carrier protein; n=1; Arachis hypogaea|Rep: Ubiquitin carrier protein - Arachis hypogaea (Peanut), complete	42.1223	24	Asteraceae_TIGR	0	0	0	3	0	0	0	0.4643	0.116073	0.232146	2
CATGAAAAAAAAATGAAAAAGAACAA	8	no hit	no hit	no hit	no hit	no hit	no hit	1	2	0	5	0.2211	0.1159	0	0.7738	0.277717	0.342845	1.2345
CATGAAAAAAAAATGAAAAAGAACGA	5	no hit	no hit	no hit	no hit	no hit	no hit	1	0	0	4	0.2211	0	0	0.6191	0.210048	0.291919	1.3898
CATGAAAAAAAAATGAAAAAGAATAA	9	no hit	no hit	no hit	no hit	no hit	no hit	1	0	3	5	0.2211	0	0.2964	0.7738	0.322834	0.32591	1.0095
CATGAAAAAAAAATGAAAAAGAATCA	2	no hit	no hit	no hit	no hit	no hit	no hit	0	0	1	1	0	0	0.0988	0.1548	0.0633893	0.0766793	1.2097
CATGAAAAAAAAATGAAAAAGAATGA	85	no hit	no hit	no hit	no hit	no hit	no hit	3	58	11	13	0.6634	3.3614	1.0867	2.0119	1.78087	1.19471	0.6709
CATGAAAAAAAAATGAAAAAGAATGG	3	no hit	no hit	no hit	no hit	no hit	no hit	2	0	1	0	0.4423	0	0.0988	0	0.135267	0.209903	1.5518
CATGAAAAAAAAATGAAAAAGAATTA	4	no hit	no hit	no hit	no hit	no hit	no hit	0	0	1	3	0	0	0.0988	0.4643	0.140771	0.220651	1.5674
CATGAAAAAAAAATGCAAAAGAATGA	3	CN655780	no ref	CN655780	40.14	20	all_TIGR_Plant.fa	0	0	1	2	0	0	0.0988	0.3095	0.10208	0.145929	1.4296
CATGAAAAAAAAATTAAAAAAAAAAA	5	GR005119	no ref	GR005119 similar to UniRef100_Q5PNZ1 Cluster: At5g05070; n=1; Arabidopsis thaliana|Rep: At5g05070 - Arabidopsis thaliana (Mouse-ear cress), partial (21%)	46.087	23	Asteraceae_TIGR	0	2	0	3	0	0.1159	0	0.4643	0.14505	0.21973	1.5148
CATGAAAAAAAAATTAAAAAAAAACA	2	BQ845866 or GR005119 or TC1764 or TC2729 or TC27757	no ref or no ref or no ref or no ref or no ref	BQ845866 or GR005119 similar to UniRef100_Q5PNZ1 Cluster: At5g05070; n=1; Arabidopsis thaliana|Rep: At5g05070 - Arabidopsis thaliana (Mouse-ear cress), partial (21%) or TC1764 weakly similar to UniRef100_A7PGQ3 Cluster: Chromosome chr17 scaffold_16, whole genome shotgun sequence; n=1; Vitis vinifera|Rep: Chromosome chr17 scaffold_16, whole genome shotgun sequence - Vitis vinifera (Grape), partial…	42.1223	24	Asteraceae_TIGR	0	1	0	1	0	0.058	0	0.1548	0.0531797	0.0730258	1.3732
CATGAAAAAAAAATTAAAAAAATAAA	2	minusTC2329 similar to UniRef100_P92939 Cluster: Calcium-transporting ATPase 1, endoplasmic reticulum-type; n=1; Arabidopsis thaliana|Rep: Calcium-transporting ATPase 1, endoplasmic reticulum-type - Arabidopsis thaliana (Mouse-ear cress), partial (40%)	no ref	TC2329 similar to UniRef100_P92939 Cluster: Calcium-transporting ATPase 1, endoplasmic reticulum-type; n=1; Arabidopsis thaliana|Rep: Calcium-transporting ATPase 1, endoplasmic reticulum-type - Arabidopsis thaliana (Mouse-ear cress), partial (40%)	44.1047	22	Asteraceae_TIGR	0	2	0	0	0	0.1159	0	0	0.0289775	0.0579551	2
CATGAAAAAAAAATTAAAACAAATTA	2	no hit	no hit	no hit	no hit	no hit	no hit	0	1	1	0	0	0.058	0.0988	0	0.0391871	0.0482231	1.2306
CATGAAAAAAAAATTCCCTACACGAC	2	TC117219 weakly similar to UniRef100_A9XNN2 Cluster: SOUL-like protein; n=2; Sonneratia|Rep: SOUL-like protein - Sonneratia caseolaris, partial (82%)	no ref	TC117219 weakly similar to UniRef100_A9XNN2 Cluster: SOUL-like protein; n=2; Sonneratia|Rep: SOUL-like protein - Sonneratia caseolaris, partial (82%)	40.14	20	all_TIGR_Plant.fa	0	2	0	0	0	0.1159	0	0	0.0289775	0.0579551	2
CATGAAAAAAAAATTCTAAAAAAAAA	2	minus294707911	minusGO670163.1	gi|294707911|gb|GO670163.1|GO670163 TKN083H03 Taraxacum kok-saghyz root cDNA library (TKN) Taraxacum kok-saghyz cDNA clone TKN083H03, mRNA sequence	44.1047	22	Asteraceae_Entrez_mRNA.fasta	0	1	0	1	0	0.058	0	0.1548	0.0531797	0.0730258	1.3732
CATGAAAAAAAAATTTAAAAAAAAAA	2	GR000360 similar to UniRef100_Q2GCC5 Cluster: Heat shock protein DnaJ-like protein; n=1; Novosphingobium aromaticivorans DSM 12444|Rep: Heat shock protein DnaJ-like protein - Novosphingobium aromaticivorans (strain DSM 12444), partial (5%)	no ref	GR000360 similar to UniRef100_Q2GCC5 Cluster: Heat shock protein DnaJ-like protein; n=1; Novosphingobium aromaticivorans DSM 12444|Rep: Heat shock protein DnaJ-like protein - Novosphingobium aromaticivorans (strain DSM 12444), partial (5%)	48.0694	24	Asteraceae_TIGR	0	0	1	1	0	0	0.0988	0.1548	0.0633893	0.0766793	1.2097
CATGAAAAAAAAATTTGAAAAATTTG	2	no hit	no hit	no hit	no hit	no hit	no hit	0	1	1	0	0	0.058	0.0988	0	0.0391871	0.0482231	1.2306
CATGAAAAAAAAATTTTCTTGAAGAA	4	no hit	no hit	no hit	no hit	no hit	no hit	0	2	0	2	0	0.1159	0	0.3095	0.106359	0.146052	1.3732
CATGAAAAAAAACAAAAAAAAAAACA	3	CV515730 or CV521262 or DY922523 weakly similar to UniRef100_A7P936 Cluster: Chromosome chr3 scaffold_8, whole genome shotgun sequence; n=1; Vitis vinifera|Rep: Chromosome chr3 scaffold_8, whole genome shotgun sequence - Vitis vinifera (Grape), partial (73%) or FS474997 or FS479472	no ref or no ref or no ref or no ref or no ref	CV515730 similar to UniRef100_A7QGT6 Cluster: Chromosome chr16 scaffold_94, whole genome shotgun sequence; n=1; Vitis vinifera|Rep: Chromosome chr16 scaffold_94, whole genome shotgun sequence - Vitis vinifera (Grape), partial (27%) or CV521262 similar to UniRef100_Q6NPE4 Cluster: At5g14440; n=1; Arabidopsis thaliana|Rep: At5g14440 - Arabidopsis thaliana (Mouse-ear cress), partial (7%) or DY922523…	44.1047	22	Asteraceae_TIGR	1	2	0	0	0.2211	0.1159	0	0	0.0842618	0.106359	1.2622
CATGAAAAAAAACAAAAAAAAATATC	2	minusDY906695 similar to UniRef100_A7PW51 Cluster: Chromosome chr8 scaffold_34, whole genome shotgun sequence; n=1; Vitis vinifera|Rep: Chromosome chr8 scaffold_34, whole genome shotgun sequence - Vitis vinifera (Grape), partial (12%)	no ref	DY906695 similar to UniRef100_A7PW51 Cluster: Chromosome chr8 scaffold_34, whole genome shotgun sequence; n=1; Vitis vinifera|Rep: Chromosome chr8 scaffold_34, whole genome shotgun sequence - Vitis vinifera (Grape), partial (12%)	42.1223	21	Asteraceae_TIGR	0	0	2	0	0	0	0.1976	0	0.0493966	0.0987933	2
CATGAAAAAAAACAAACTCACCAAAA	2	no hit	no hit	no hit	no hit	no hit	no hit	0	2	0	0	0	0.1159	0	0	0.0289775	0.0579551	2
CATGAAAAAAAACAAAGAAAAAAAAA	2	minusTC16307	no ref	TC16307	44.1047	22	Asteraceae_TIGR	0	0	0	2	0	0	0	0.3095	0.077382	0.154764	2
CATGAAAAAAAACAAATAAAAAAAAA	2	227850886 or 227955012 or 289595525 or 294683735 or 294701432 or 296281913	GO614510.1 or GO614955.1 or GW584062.1 or GO668690.1 or GW785297.1 or GW917911.1	gi|227850886|gb|GO614510.1|GO614510 VSU27 Vernonia Galamensis L embryo cDNA library Vernonia galamensis cDNA 5', mRNA sequence or gi|227955012|gb|GO614955.1|GO614955 VSU_2007_V1_plate-001_M13F_G21 Vernonia Galamensis L embryo cDNA library Vernonia galamensis cDNA, mRNA sequence or gi|289595525|gb|GW584062.1|GW584062 CtDI_P6_63 Safflower (A-1) drought stressed subtracted cDNA library Carthamus tin…	36.1753	24	Asteraceae_Entrez_mRNA.fasta	0	1	0	1	0	0.058	0	0.1548	0.0531797	0.0730258	1.3732
CATGAAAAAAAACAAATATGGATATG	7	no hit	no hit	no hit	no hit	no hit	no hit	0	2	5	0	0	0.1159	0.494	0	0.152469	0.23413	1.5356
CATGAAAAAAAACACAATATGTTTAG	2	no hit	no hit	no hit	no hit	no hit	no hit	0	1	1	0	0	0.058	0.0988	0	0.0391871	0.0482231	1.2306
CATGAAAAAAAACAGAAACAAAACCT	2	no hit	no hit	no hit	no hit	no hit	no hit	0	1	1	0	0	0.058	0.0988	0	0.0391871	0.0482231	1.2306
CATGAAAAAAAACATAAAAAAAAAAA	2	227850886 or 227955012 or 289595525 or 294683735 or 294688501 or 294701432 or 296281913	GO614510.1 or GO614955.1 or GW584062.1 or GO668690.1 or GW786277.1 or GW785297.1 or GW917911.1	gi|227850886|gb|GO614510.1|GO614510 VSU27 Vernonia Galamensis L embryo cDNA library Vernonia galamensis cDNA 5', mRNA sequence or gi|227955012|gb|GO614955.1|GO614955 VSU_2007_V1_plate-001_M13F_G21 Vernonia Galamensis L embryo cDNA library Vernonia galamensis cDNA, mRNA sequence or gi|289595525|gb|GW584062.1|GW584062 CtDI_P6_63 Safflower (A-1) drought stressed subtracted cDNA library Carthamus tin…	36.1753	24	Asteraceae_Entrez_mRNA.fasta	0	1	0	1	0	0.058	0	0.1548	0.0531797	0.0730258	1.3732
CATGAAAAAAAACATTAAGTTTATAA	2	no hit	no hit	no hit	no hit	no hit	no hit	0	1	1	0	0	0.058	0.0988	0	0.0391871	0.0482231	1.2306
CATGAAAAAAAACATTTATATTCGAA	3	no hit	no hit	no hit	no hit	no hit	no hit	0	0	1	2	0	0	0.0988	0.3095	0.10208	0.145929	1.4296
CATGAAAAAAAACCAAAAAAAAAAAA	3	CV521733 or FS473924 or FS476969 or FS491243 or TC19579 or TC20121 or TC22812 or TC2465 similar to UniRef100_Q0GPF8 Cluster: BZIP transcription factor bZIP124; n=1; Glycine max|Rep: BZIP transcription factor bZIP124 - Glycine max (Soybean), partial (59%) or TC6660 or TC6781	no ref or no ref or no ref or no ref or no ref or no ref or no ref or no ref or no ref or no ref	CV521733 homologue to UniRef100_Q5BXW2 Cluster: SJCHGC01957 protein; n=1; Schistosoma japonicum|Rep: SJCHGC01957 protein - Schistosoma japonicum (Blood fluke), partial (19%) or FS473924 similar to UniRef100_Q68BJ8 Cluster: Sorbitol transporter; n=1; Malus x domestica|Rep: Sorbitol transporter - Malus domestica (Apple) (Malus sylvestris), partial (28%) or FS476969 similar to UniRef100_Q95JC9-3 Clu…	44.1047	22	Asteraceae_TIGR	0	1	0	2	0	0.058	0	0.3095	0.0918707	0.147654	1.6072
CATGAAAAAAAACCTGCAAGACAATT	21	no hit	no hit	no hit	no hit	no hit	no hit	6	5	7	3	1.3268	0.2898	0.6916	0.4643	0.69311	0.453369	0.6541
CATGAAAAAAAACGAAAAAAAAAAAA	6	FS460099 or GR080832 or GR139747 or TC9162 similar to UniRef100_A8MR31 Cluster: Uncharacterized protein At1g75060.2; n=1; Arabidopsis thaliana|Rep: Uncharacterized protein At1g75060.2 - Arabidopsis thaliana (Mouse-ear cress), partial (54%)	no ref or no ref or no ref or no ref	FS460099 similar to UniRef100_A9LRT6 Cluster: 3-hydroxy-3-methylglutaryl coenzyme A synthase; n=1; Solanum lycopersicum|Rep: 3-hydroxy-3-methylglutaryl coenzyme A synthase - Solanum lycopersicum (Tomato) (Lycopersicon esculentum), partial (21%) or GR080832 similar to UniRef100_Q9M206 Cluster: Transport protein subunit-like; n=1; Arabidopsis thaliana|Rep: Transport protein subunit-like - Arabidops…	44.1047	22	Asteraceae_TIGR	0	0	5	1	0	0	0.494	0.1548	0.162183	0.23291	1.4361
CATGAAAAAAAACGCATATAATTCTT	2	no hit	no hit	no hit	no hit	no hit	no hit	0	2	0	0	0	0.1159	0	0	0.0289775	0.0579551	2
CATGAAAAAAAACTAAAAAAAAAAAA	5	BU033400 similar to UniRef100_Q9TGI6 Cluster: NADH dehydrogenase subunit 2; n=1; Mesocestoides corti|Rep: NADH dehydrogenase subunit 2 - Mesocestoides corti, partial (12%) or FS496464 or GR132001	no ref or no ref or no ref	BU033400 similar to UniRef100_Q9TGI6 Cluster: NADH dehydrogenase subunit 2; n=1; Mesocestoides corti|Rep: NADH dehydrogenase subunit 2 - Mesocestoides corti, partial (12%) or FS496464 weakly similar to UniRef100_A7P9H1 Cluster: Chromosome chr3 scaffold_8, whole genome shotgun sequence; n=1; Vitis vinifera|Rep: Chromosome chr3 scaffold_8, whole genome shotgun sequence - Vitis vinifera (Grape), par…	44.1047	22	Asteraceae_TIGR	0	1	3	1	0	0.058	0.2964	0.1548	0.127275	0.129559	1.0179
CATGAAAAAAAACTGCTGGGATGCGG	21	no hit	no hit	no hit	no hit	no hit	no hit	12	5	1	3	2.6536	0.2898	0.0988	0.4643	0.876626	1.19404	1.3621
CATGAAAAAAAACTTAAGATTTTTAA	23	no hit	no hit	no hit	no hit	no hit	no hit	0	7	1	15	0	0.4057	0.0988	2.3215	0.706484	1.09042	1.5434
CATGAAAAAAAACTTTGCAGTAACAT	2	no hit	no hit	no hit	no hit	no hit	no hit	0	2	0	0	0	0.1159	0	0	0.0289775	0.0579551	2
CATGAAAAAAAAGAAAAAAAAAAAAA	583	227850886 or 227955012 or 289595525 or 294683735 or 294701432 or 296281913	GO614510.1 or GO614955.1 or GW584062.1 or GO668690.1 or GW785297.1 or GW917911.1	gi|227850886|gb|GO614510.1|GO614510 VSU27 Vernonia Galamensis L embryo cDNA library Vernonia galamensis cDNA 5', mRNA sequence or gi|227955012|gb|GO614955.1|GO614955 VSU_2007_V1_plate-001_M13F_G21 Vernonia Galamensis L embryo cDNA library Vernonia galamensis cDNA, mRNA sequence or gi|289595525|gb|GW584062.1|GW584062 CtDI_P6_63 Safflower (A-1) drought stressed subtracted cDNA library Carthamus tin…	44.1047	25	Asteraceae_Entrez_mRNA.fasta	0	583	0	0	0	33.7878	0	0	8.44695	16.8939	2
CATGAAAAAAAAGAAAAAAAAAAGAA	2	DV209367 or GO976237 or GO991428	no ref or no ref or no ref	DV209367 similar to UniRef100_Q02752 Cluster: Acidic phosphoprotein precursor; n=1; Plasmodium chabaudi|Rep: Acidic phosphoprotein precursor - Plasmodium chabaudi, partial (6%) or GO976237 similar to UniRef100_Q9FFQ0 Cluster: Gb|AAF26070.1; n=1; Arabidopsis thaliana|Rep: Gb|AAF26070.1 - Arabidopsis thaliana (Mouse-ear cress), partial (11%) or GO991428 homologue to UniRef100_O24458 Cluster: Pyruva…	44.1047	22	Asteraceae_TIGR	0	0	1	1	0	0	0.0988	0.1548	0.0633893	0.0766793	1.2097
CATGAAAAAAAAGAAAAAAAAACTGC	2	minusTC46876 similar to UniRef100_A7PTL9 Cluster: Chromosome undetermined scaffold_30, whole genome shotgun sequence; n=1; Vitis vinifera|Rep: Chromosome undetermined scaffold_30, whole genome shotgun sequence - Vitis vinifera (Grape), partial (27%)	no ref	TC46876 similar to UniRef100_A7PTL9 Cluster: Chromosome undetermined scaffold_30, whole genome shotgun sequence; n=1; Vitis vinifera|Rep: Chromosome undetermined scaffold_30, whole genome shotgun sequence - Vitis vinifera (Grape), partial (27%)	40.14	20	Asteraceae_TIGR	0	2	0	0	0	0.1159	0	0	0.0289775	0.0579551	2
CATGAAAAAAAAGAAAAAAAGAAAAA	2	TC19255	no ref	TC19255 homologue to UniRef100_A7P338 Cluster: Chromosome chr1 scaffold_5, whole genome shotgun sequence; n=1; Vitis vinifera|Rep: Chromosome chr1 scaffold_5, whole genome shotgun sequence - Vitis vinifera (Grape), partial (20%)	46.087	23	Asteraceae_TIGR	0	0	2	0	0	0	0.1976	0	0.0493966	0.0987933	2
CATGAAAAAAAAGAAAAAAATAAAAA	2	TC10040	no ref	TC10040 similar to UniRef100_A7NV05 Cluster: Chromosome chr18 scaffold_1, whole genome shotgun sequence; n=1; Vitis vinifera|Rep: Chromosome chr18 scaffold_1, whole genome shotgun sequence - Vitis vinifera (Grape), partial (48%)	44.1047	22	Asteraceae_TIGR	0	0	1	1	0	0	0.0988	0.1548	0.0633893	0.0766793	1.2097
CATGAAAAAAAAGAAAAAAATGATGG	3	211704469	GE555373.1	gi|211704469|gb|GE555373.1|GE555373 CCHT13703.b1_M18.ab1 CCHT Niger Seed Guizotia abyssinica cDNA clone CCHT13703, mRNA sequence	40.14	20	Asteraceae_Entrez_mRNA.fasta	2	0	0	1	0.4423	0	0	0.1548	0.149259	0.208522	1.397
CATGAAAAAAAAGAAAAATAACTGCA	2	no hit	no hit	no hit	no hit	no hit	no hit	0	1	1	0	0	0.058	0.0988	0	0.0391871	0.0482231	1.2306
CATGAAAAAAAAGAAGAAAAAAAAAA	2	TC58643 weakly similar to UniRef100_Q254W5 Cluster: ABC transporter of peptides; n=1; Chlamydophila felis Fe/C-56|Rep: ABC transporter of peptides - Chlamydophila felis (strain Fe/C-56), partial (8%)	no ref	TC58643 weakly similar to UniRef100_Q254W5 Cluster: ABC transporter of peptides; n=1; Chlamydophila felis Fe/C-56|Rep: ABC transporter of peptides - Chlamydophila felis (strain Fe/C-56), partial (8%)	36.1753	24	Asteraceae_TIGR	0	0	1	1	0	0	0.0988	0.1548	0.0633893	0.0766793	1.2097
CATGAAAAAAAAGAATAAAAAAAAAA	2	minusTC10837 similar to UniRef100_Q6ZE14 Cluster: Transcription factor PCF8-like; n=1; Oryza sativa Japonica Group|Rep: Transcription factor PCF8-like - Oryza sativa subsp. japonica (Rice), partial (8%)	no ref	TC10837 similar to UniRef100_Q6ZE14 Cluster: Transcription factor PCF8-like; n=1; Oryza sativa Japonica Group|Rep: Transcription factor PCF8-like - Oryza sativa subsp. japonica (Rice), partial (8%)	46.087	23	Asteraceae_TIGR	0	0	0	2	0	0	0	0.3095	0.077382	0.154764	2
CATGAAAAAAAAGAATAGAGAAAAAA	2	no hit	no hit	no hit	no hit	no hit	no hit	0	1	1	0	0	0.058	0.0988	0	0.0391871	0.0482231	1.2306
CATGAAAAAAAAGAGTTTTTTACATA	9	no hit	no hit	no hit	no hit	no hit	no hit	2	5	2	0	0.4423	0.2898	0.1976	0	0.232409	0.184897	0.7956
CATGAAAAAAAAGATCATTTTGATAT	16	no hit	no hit	no hit	no hit	no hit	no hit	3	9	1	3	0.6634	0.5216	0.0988	0.4643	0.437023	0.240518	0.5504
CATGAAAAAAAAGATGAATTAGATCT	3	no hit	no hit	no hit	no hit	no hit	no hit	2	1	0	0	0.4423	0.058	0	0	0.125057	0.213235	1.7051
CATGAAAAAAAAGATTTAGAAATAAA	2	no hit	no hit	no hit	no hit	no hit	no hit	0	1	1	0	0	0.058	0.0988	0	0.0391871	0.0482231	1.2306
CATGAAAAAAAAGCAAAAAAAAAAAA	8	minusGE518382 or minusTC53282 similar to UniRef100_Q09020 Cluster: Wound-induced basic protein; n=1; Phaseolus vulgaris|Rep: Wound-induced basic protein - Phaseolus vulgaris (Kidney bean) (French bean), complete	no ref or no ref	GE518382 similar to UniRef100_Q19U05 Cluster: Glycolate oxidase; n=1; Pachysandra terminalis|Rep: Glycolate oxidase - Pachysandra terminalis, partial (76%) or TC53282 similar to UniRef100_Q09020 Cluster: Wound-induced basic protein; n=1; Phaseolus vulgaris|Rep: Wound-induced basic protein - Phaseolus vulgaris (Kidney bean) (French bean), complete	44.1047	25	Asteraceae_TIGR	0	0	5	3	0	0	0.494	0.4643	0.239565	0.27689	1.1558
CATGAAAAAAAAGCAATAACTTTTAC	3	no hit	no hit	no hit	no hit	no hit	no hit	0	0	2	1	0	0	0.1976	0.1548	0.0880876	0.103206	1.1716
CATGAAAAAAAAGCCAAAAAAAAAAA	2	TC56816 similar to UniRef100_A7QSW0 Cluster: Chromosome undetermined scaffold_163, whole genome shotgun sequence; n=1; Vitis vinifera|Rep: Chromosome undetermined scaffold_163, whole genome shotgun sequence - Vitis vinifera (Grape), partial (33%)	no ref	TC56816 similar to UniRef100_A7QSW0 Cluster: Chromosome undetermined scaffold_163, whole genome shotgun sequence; n=1; Vitis vinifera|Rep: Chromosome undetermined scaffold_163, whole genome shotgun sequence - Vitis vinifera (Grape), partial (33%)	44.1047	22	Asteraceae_TIGR	0	0	0	2	0	0	0	0.3095	0.077382	0.154764	2
CATGAAAAAAAAGGAAAAAAAAAAAA	4	DY929747	no ref	DY929747 homologue to UniRef100_Q9M603 Cluster: Cold acclimation responsive protein BudCAR5; n=1; Medicago sativa|Rep: Cold acclimation responsive protein BudCAR5 - Medicago sativa (Alfalfa), partial (37%)	44.1047	25	Asteraceae_TIGR	0	0	3	1	0	0	0.2964	0.1548	0.112786	0.14249	1.2634
CATGAAAAAAAAGGAAGCAAATAATG	13	no hit	no hit	no hit	no hit	no hit	no hit	1	11	1	0	0.2211	0.6375	0.0988	0	0.239359	0.280419	1.1715
CATGAAAAAAAAGGTTTTTTATTCAG	2	no hit	no hit	no hit	no hit	no hit	no hit	0	2	0	0	0	0.1159	0	0	0.0289775	0.0579551	2
CATGAAAAAAAAGTAAAAAAAAAAAA	6	minusTC41486	no ref	TC41486	46.087	23	Asteraceae_TIGR	2	0	2	2	0.4423	0	0.1976	0.3095	0.237347	0.187189	0.7887
CATGAAAAAAAAGTTATAAAAAATGA	3	218982899	FL677690.1	gi|218982899|gb|FL677690.1|FL677690 CIRLL002G09 CiRL Cichorium intybus cDNA 3', mRNA sequence	40.14	20	Asteraceae_Entrez_mRNA.fasta	0	1	2	0	0	0.058	0.1976	0	0.0638854	0.093227	1.4593
CATGAAAAAAAATAAAAAAAAAAATT	2	DY907687 or FS457070 or TC2474 or TC2628 or TC59693 similar to UniRef100_Q2HUF7 Cluster: Enoyl-CoA hydratase/isomerase; n=1; Medicago truncatula|Rep: Enoyl-CoA hydratase/isomerase - Medicago truncatula (Barrel medic), partial (16%)	no ref or no ref or no ref or no ref or no ref	DY907687 similar to UniRef100_A7NX46 Cluster: Chromosome chr5 scaffold_2, whole genome shotgun sequence; n=1; Vitis vinifera|Rep: Chromosome chr5 scaffold_2, whole genome shotgun sequence - Vitis vinifera (Grape), partial (13%) or FS457070 weakly similar to UniRef100_A9RG89 Cluster: Predicted protein; n=1; Physcomitrella patens subsp. patens|Rep: Predicted protein - Physcomitrella patens subsp. p…	44.1047	22	Asteraceae_TIGR	0	1	0	1	0	0.058	0	0.1548	0.0531797	0.0730258	1.3732
CATGAAAAAAAATAAAAAAAAAACAA	2	minusTC364 similar to UniRef100_A7PIJ3 Cluster: Chromosome chr13 scaffold_17, whole genome shotgun sequence; n=1; Vitis vinifera|Rep: Chromosome chr13 scaffold_17, whole genome shotgun sequence - Vitis vinifera (Grape), partial (9%)	no ref	TC364 similar to UniRef100_A7PIJ3 Cluster: Chromosome chr13 scaffold_17, whole genome shotgun sequence; n=1; Vitis vinifera|Rep: Chromosome chr13 scaffold_17, whole genome shotgun sequence - Vitis vinifera (Grape), partial (9%)	44.1047	22	Asteraceae_TIGR	0	2	0	0	0	0.1159	0	0	0.0289775	0.0579551	2
CATGAAAAAAAATAAAAAAAAAATAA	8	minusTC15786 similar to UniRef100_A6PV85 Cluster: Chromosome segregation ATPases-like protein; n=1; Victivallis vadensis ATCC BAA-548|Rep: Chromosome segregation ATPases-like protein - Victivallis vadensis ATCC BAA-548, partial (4%)	no ref	TC15786 similar to UniRef100_A6PV85 Cluster: Chromosome segregation ATPases-like protein; n=1; Victivallis vadensis ATCC BAA-548|Rep: Chromosome segregation ATPases-like protein - Victivallis vadensis ATCC BAA-548, partial (4%)	46.087	23	Asteraceae_TIGR	0	5	2	1	0	0.2898	0.1976	0.1548	0.160531	0.120942	0.7534
CATGAAAAAAAATAAAAAAAAATAAA	2	minusTC7672 similar to UniRef100_A7PYV2 Cluster: Chromosome chr12 scaffold_38, whole genome shotgun sequence; n=1; Vitis vinifera|Rep: Chromosome chr12 scaffold_38, whole genome shotgun sequence - Vitis vinifera (Grape), partial (81%)	no ref	TC7672 similar to UniRef100_A7PYV2 Cluster: Chromosome chr12 scaffold_38, whole genome shotgun sequence; n=1; Vitis vinifera|Rep: Chromosome chr12 scaffold_38, whole genome shotgun sequence - Vitis vinifera (Grape), partial (81%)	46.087	23	Asteraceae_TIGR	0	0	1	1	0	0	0.0988	0.1548	0.0633893	0.0766793	1.2097
CATGAAAAAAAATAAAAAAAATAAAA	4	BQ975380 similar to UniRef100_A7NWW8 Cluster: Chromosome chr5 scaffold_2, whole genome shotgun sequence; n=1; Vitis vinifera|Rep: Chromosome chr5 scaffold_2, whole genome shotgun sequence - Vitis vinifera (Grape), partial (28%)	no ref	BQ975380 similar to UniRef100_A7NWW8 Cluster: Chromosome chr5 scaffold_2, whole genome shotgun sequence; n=1; Vitis vinifera|Rep: Chromosome chr5 scaffold_2, whole genome shotgun sequence - Vitis vinifera (Grape), partial (28%)	46.087	23	Asteraceae_TIGR	0	0	1	3	0	0	0.0988	0.4643	0.140771	0.220651	1.5674
CATGAAAAAAAATAAAAAAAGAAAAA	2	BU029500 or TC6427	no ref or no ref	BU029500 similar to UniRef100_Q1DMT0 Cluster: Predicted protein; n=1; Coccidioides immitis|Rep: Predicted protein - Coccidioides immitis, partial (15%) or TC6427 similar to UniRef100_Q0PIW2 Cluster: HyPRP2; n=1; Gossypium hirsutum|Rep: HyPRP2 - Gossypium hirsutum (Upland cotton) (Gossypium mexicanum), partial (78%)	44.1047	22	Asteraceae_TIGR	0	0	1	1	0	0	0.0988	0.1548	0.0633893	0.0766793	1.2097
CATGAAAAAAAATAAAAAAAGTAAAA	2	BQ975380 similar to UniRef100_A7NWW8 Cluster: Chromosome chr5 scaffold_2, whole genome shotgun sequence; n=1; Vitis vinifera|Rep: Chromosome chr5 scaffold_2, whole genome shotgun sequence - Vitis vinifera (Grape), partial (28%)	no ref	BQ975380 similar to UniRef100_A7NWW8 Cluster: Chromosome chr5 scaffold_2, whole genome shotgun sequence; n=1; Vitis vinifera|Rep: Chromosome chr5 scaffold_2, whole genome shotgun sequence - Vitis vinifera (Grape), partial (28%)	40.14	20	Asteraceae_TIGR	0	1	1	0	0	0.058	0.0988	0	0.0391871	0.0482231	1.2306
CATGAAAAAAAATAAAAAAATAAAAA	3	TC4049 similar to UniRef100_A7QSZ8 Cluster: Chromosome chr14 scaffold_164, whole genome shotgun sequence; n=2; Vitis vinifera|Rep: Chromosome chr14 scaffold_164, whole genome shotgun sequence - Vitis vinifera (Grape), partial (46%)	no ref	TC4049 similar to UniRef100_A7QSZ8 Cluster: Chromosome chr14 scaffold_164, whole genome shotgun sequence; n=2; Vitis vinifera|Rep: Chromosome chr14 scaffold_164, whole genome shotgun sequence - Vitis vinifera (Grape), partial (46%)	46.087	23	Asteraceae_TIGR	0	1	2	0	0	0.058	0.1976	0	0.0638854	0.093227	1.4593
CATGAAAAAAAATAAAAAAATGATGG	2	BQ975380 similar to UniRef100_A7NWW8 Cluster: Chromosome chr5 scaffold_2, whole genome shotgun sequence; n=1; Vitis vinifera|Rep: Chromosome chr5 scaffold_2, whole genome shotgun sequence - Vitis vinifera (Grape), partial (28%)	no ref	BQ975380 similar to UniRef100_A7NWW8 Cluster: Chromosome chr5 scaffold_2, whole genome shotgun sequence; n=1; Vitis vinifera|Rep: Chromosome chr5 scaffold_2, whole genome shotgun sequence - Vitis vinifera (Grape), partial (28%)	40.14	20	Asteraceae_TIGR	0	1	1	0	0	0.058	0.0988	0	0.0391871	0.0482231	1.2306
CATGAAAAAAAATAAAAAACAAAAAA	2	211762415 or 227850886 or 227955012 or 289595525 or 294683735 or 294701432 or 296281913	GE601671.1 or GO614510.1 or GO614955.1 or GW584062.1 or GO668690.1 or GW785297.1 or GW917911.1	gi|211762415|gb|GE601671.1|GE601671 CCPW9933.b1_J12.ab1 CCP(UWX) Globe Artichoke Cynara cardunculus var. scolymus cDNA clone CCPW9933, mRNA sequence or gi|227850886|gb|GO614510.1|GO614510 VSU27 Vernonia Galamensis L embryo cDNA library Vernonia galamensis cDNA 5', mRNA sequence or gi|227955012|gb|GO614955.1|GO614955 VSU_2007_V1_plate-001_M13F_G21 Vernonia Galamensis L embryo cDNA library Vernonia…	36.1753	24	Asteraceae_Entrez_mRNA.fasta	0	2	0	0	0	0.1159	0	0	0.0289775	0.0579551	2
CATGAAAAAAAATAAAAAAGAAAAAA	2	FS453667 homologue to UniRef100_Q93107 Cluster: Myosin I heavy chain kinase; n=1; Acanthamoeba castellanii|Rep: Myosin I heavy chain kinase - Acanthamoeba castellanii (Amoeba), partial (4%)	no ref	FS453667 homologue to UniRef100_Q93107 Cluster: Myosin I heavy chain kinase; n=1; Acanthamoeba castellanii|Rep: Myosin I heavy chain kinase - Acanthamoeba castellanii (Amoeba), partial (4%)	44.1047	22	Asteraceae_TIGR	0	0	1	1	0	0	0.0988	0.1548	0.0633893	0.0766793	1.2097
CATGAAAAAAAATAAAAAATAAAAAA	2	CV298309 or CV519919 or FS501760 or GR000360 or GR089701 or TC15532 weakly similar to UniRef100_Q2Z1Y9 Cluster: 2-oxoacid-dependent dioxygenase; n=1; Prunus mume|Rep: 2-oxoacid-dependent dioxygenase - Prunus mume (Japanese flowering apricot), partial (55%) or TC5347	no ref or no ref or no ref or no ref or no ref or no ref or no ref	CV298309 UniRef100_A0ELU9 Cluster: Non-S-locus F-box protein 23; n=1; Petunia integrifolia subsp. inflata|Rep: Non-S-locus F-box protein 23 - Petunia integrifolia subsp. inflata, partial (61%) or CV519919 similar to UniRef100_A7PRH0 Cluster: Chromosome chr14 scaffold_27, whole genome shotgun sequence; n=1; Vitis vinifera|Rep: Chromosome chr14 scaffold_27, whole genome shotgun sequence - Vitis vin…	44.1047	22	Asteraceae_TIGR	1	0	0	1	0.2211	0	0	0.1548	0.0939752	0.111845	1.1902
CATGAAAAAAAATAAAAAGATAAAAA	2	no hit	no hit	no hit	no hit	no hit	no hit	1	1	0	0	0.2211	0.058	0	0	0.069773	0.104542	1.4983
CATGAAAAAAAATAAAAATAAAAAAA	2	FS505839	no ref	FS505839 similar to UniRef100_A7NT59 Cluster: Chromosome chr18 scaffold_1, whole genome shotgun sequence; n=1; Vitis vinifera|Rep: Chromosome chr18 scaffold_1, whole genome shotgun sequence - Vitis vinifera (Grape), partial (6%)	44.1047	22	Asteraceae_TIGR	0	1	1	0	0	0.058	0.0988	0	0.0391871	0.0482231	1.2306
CATGAAAAAAAATAAAAATAAAATAA	2	minusTC5846 similar to UniRef100_A7R397 Cluster: Chromosome undetermined scaffold_495, whole genome shotgun sequence; n=1; Vitis vinifera|Rep: Chromosome undetermined scaffold_495, whole genome shotgun sequence - Vitis vinifera (Grape), partial (79%)	no ref	TC5846 similar to UniRef100_A7R397 Cluster: Chromosome undetermined scaffold_495, whole genome shotgun sequence; n=1; Vitis vinifera|Rep: Chromosome undetermined scaffold_495, whole genome shotgun sequence - Vitis vinifera (Grape), partial (79%)	44.1047	22	Asteraceae_TIGR	0	1	1	0	0	0.058	0.0988	0	0.0391871	0.0482231	1.2306
CATGAAAAAAAATAAAATAAAAAAAA	3	FS470840 homologue to UniRef100_A1EC31 Cluster: CLAVATA3/ESR-related protein; n=1; Zinnia elegans|Rep: CLAVATA3/ESR-related protein - Zinnia elegans (Zinnia), partial (10%)	no ref	FS470840 homologue to UniRef100_A1EC31 Cluster: CLAVATA3/ESR-related protein; n=1; Zinnia elegans|Rep: CLAVATA3/ESR-related protein - Zinnia elegans (Zinnia), partial (10%)	50.0517	25	Asteraceae_TIGR	0	1	2	0	0	0.058	0.1976	0	0.0638854	0.093227	1.4593
CATGAAAAAAAATAAATAAAAAAAAA	5	minusTC554 weakly similar to UniRef100_Q2QP50 Cluster: Rapid ALkalinization Factor family protein, expressed; n=1; Oryza sativa Japonica Group|Rep: Rapid ALkalinization Factor family protein, expressed - Oryza sativa subsp. japonica (Rice), partial (35%)	no ref	TC554 weakly similar to UniRef100_Q2QP50 Cluster: Rapid ALkalinization Factor family protein, expressed; n=1; Oryza sativa Japonica Group|Rep: Rapid ALkalinization Factor family protein, expressed - Oryza sativa subsp. japonica (Rice), partial (35%)	46.087	23	Asteraceae_TIGR	0	2	1	2	0	0.1159	0.0988	0.3095	0.131058	0.129484	0.988
CATGAAAAAAAATAACAAAAAAAAAA	2	minusBQ916351	no ref	BQ916351	44.1047	22	Asteraceae_TIGR	1	0	1	0	0.2211	0	0.0988	0	0.0799825	0.104997	1.3127
CATGAAAAAAAATAACAAATTGTAAA	4	no hit	no hit	no hit	no hit	no hit	no hit	0	1	3	0	0	0.058	0.2964	0	0.0885837	0.141199	1.594
CATGAAAAAAAATAAGAAAAAAAAAA	4	TC58643 weakly similar to UniRef100_Q254W5 Cluster: ABC transporter of peptides; n=1; Chlamydophila felis Fe/C-56|Rep: ABC transporter of peptides - Chlamydophila felis (strain Fe/C-56), partial (8%)	no ref	TC58643 weakly similar to UniRef100_Q254W5 Cluster: ABC transporter of peptides; n=1; Chlamydophila felis Fe/C-56|Rep: ABC transporter of peptides - Chlamydophila felis (strain Fe/C-56), partial (8%)	36.1753	24	Asteraceae_TIGR	1	0	3	0	0.2211	0	0.2964	0	0.129379	0.15252	1.1789
CATGAAAAAAAATAGTAATTATATAA	2	no hit	no hit	no hit	no hit	no hit	no hit	0	1	1	0	0	0.058	0.0988	0	0.0391871	0.0482231	1.2306
CATGAAAAAAAATATAAAAAAAAAAA	4	CV520643 M.musculus 45S pre rRNA gene	no ref	CV520643 M.musculus 45S pre rRNA gene	46.087	23	Asteraceae_TIGR	0	2	2	0	0	0.1159	0.1976	0	0.0783742	0.0964461	1.2306
CATGAAAAAAAATATATCTTTTATGA	5	no hit	no hit	no hit	no hit	no hit	no hit	0	3	2	0	0	0.1739	0.1976	0	0.0928629	0.107665	1.1594
CATGAAAAAAAATATATCTTTTATGG	8	no hit	no hit	no hit	no hit	no hit	no hit	1	6	1	0	0.2211	0.3477	0.0988	0	0.166915	0.150704	0.9029
CATGAAAAAAAATATGAAAAAAAAAA	2	FS453964	no ref	FS453964 similar to UniRef100_P37221 Cluster: NAD-dependent malic enzyme 62 kDa isoform, mitochondrial precursor; n=1; Solanum tuberosum|Rep: NAD-dependent malic enzyme 62 kDa isoform, mitochondrial precursor - Solanum tuberosum (Potato), partial (6%)	42.1223	21	Asteraceae_TIGR	0	1	1	0	0	0.058	0.0988	0	0.0391871	0.0482231	1.2306
CATGAAAAAAAATCAAAAAAAAAAAA	2	GR068116 or TC8032 similar to UniRef100_Q7S043 Cluster: Predicted protein; n=1; Neurospora crassa|Rep: Predicted protein - Neurospora crassa, partial (5%)	no ref or no ref	GR068116 similar to UniRef100_Q682A6 Cluster: MRNA, complete cds, clone: RAFL21-88-P21; n=1; Arabidopsis thaliana|Rep: MRNA, complete cds, clone: RAFL21-88-P21 - Arabidopsis thaliana (Mouse-ear cress), partial (26%) or TC8032 similar to UniRef100_Q7S043 Cluster: Predicted protein; n=1; Neurospora crassa|Rep: Predicted protein - Neurospora crassa, partial (5%)	44.1047	22	Asteraceae_TIGR	0	2	0	0	0	0.1159	0	0	0.0289775	0.0579551	2
CATGAAAAAAAATCACAAAAAAAAAA	2	minusTC15535 similar to UniRef100_O48253 Cluster: Cytochrome b; n=1; Dennyus wraggi|Rep: Cytochrome b - Dennyus wraggi, partial (10%)	no ref	TC15535 similar to UniRef100_O48253 Cluster: Cytochrome b; n=1; Dennyus wraggi|Rep: Cytochrome b - Dennyus wraggi, partial (10%)	42.1223	21	Asteraceae_TIGR	0	0	1	1	0	0	0.0988	0.1548	0.0633893	0.0766793	1.2097
CATGAAAAAAAATCTTTCTTTTTTCT	2	no hit	no hit	no hit	no hit	no hit	no hit	0	0	2	0	0	0	0.1976	0	0.0493966	0.0987933	2
CATGAAAAAAAATGAAAAAAAAAAAA	5	DY929825	no ref	DY929825	46.087	23	Asteraceae_TIGR	1	0	2	2	0.2211	0	0.1976	0.3095	0.182063	0.130591	0.7173
CATGAAAAAAAATGAAAAAGAATGAA	5	no hit	no hit	no hit	no hit	no hit	no hit	1	1	3	0	0.2211	0.058	0.2964	0	0.143868	0.138214	0.9607
CATGAAAAAAAATGAGAAAAAAAAAA	2	TC15243 similar to UniRef100_A7P110 Cluster: Chromosome chr19 scaffold_4, whole genome shotgun sequence; n=1; Vitis vinifera|Rep: Chromosome chr19 scaffold_4, whole genome shotgun sequence - Vitis vinifera (Grape), partial (42%)	no ref	TC15243 similar to UniRef100_A7P110 Cluster: Chromosome chr19 scaffold_4, whole genome shotgun sequence; n=1; Vitis vinifera|Rep: Chromosome chr19 scaffold_4, whole genome shotgun sequence - Vitis vinifera (Grape), partial (42%)	44.1047	22	Asteraceae_TIGR	0	1	1	0	0	0.058	0.0988	0	0.0391871	0.0482231	1.2306
CATGAAAAAAAATGATGGTTAAAAAA	2	no hit	no hit	no hit	no hit	no hit	no hit	0	1	0	1	0	0.058	0	0.1548	0.0531797	0.0730258	1.3732
CATGAAAAAAAATGTAATTACCTTAG	29	no hit	no hit	no hit	no hit	no hit	no hit	0	22	4	3	0	1.275	0.3952	0.4643	0.533619	0.53491	1.0024
CATGAAAAAAAATGTAATTCCCTTAG	2	no hit	no hit	no hit	no hit	no hit	no hit	0	2	0	0	0	0.1159	0	0	0.0289775	0.0579551	2
CATGAAAAAAAATGTGCTTGTGTTTG	6	no hit	no hit	no hit	no hit	no hit	no hit	0	3	2	1	0	0.1739	0.1976	0.1548	0.131554	0.0894347	0.6798
CATGAAAAAAAATTAAAAAAAAAAAA	16	TC16882 UniRef100_Q9ZGP8 Cluster: ATP binding protein BviB; n=1; Butyrivibrio fibrisolvens|Rep: ATP binding protein BviB - Butyrivibrio fibrisolvens, partial (5%)	no ref	TC16882 UniRef100_Q9ZGP8 Cluster: ATP binding protein BviB; n=1; Butyrivibrio fibrisolvens|Rep: ATP binding protein BviB - Butyrivibrio fibrisolvens, partial (5%)	46.087	23	Asteraceae_TIGR	2	6	4	4	0.4423	0.3477	0.3952	0.6191	0.451058	0.118462	0.2626
CATGAAAAAAAATTAAAACAAATTAC	22	no hit	no hit	no hit	no hit	no hit	no hit	0	11	6	5	0	0.6375	0.5928	0.7738	0.501021	0.342776	0.6842
CATGAAAAAAAATTAAAATAAAAAAA	2	CJ751970 similar to UniRef100_A8IBV7 Cluster: Predicted protein; n=1; Chlamydomonas reinhardtii|Rep: Predicted protein - Chlamydomonas, partial (1%)	no ref	CJ751970 similar to UniRef100_A8IBV7 Cluster: Predicted protein; n=1; Chlamydomonas reinhardtii|Rep: Predicted protein - Chlamydomonas, partial (1%)	44.1047	22	Asteraceae_TIGR	0	1	0	1	0	0.058	0	0.1548	0.0531797	0.0730258	1.3732
CATGAAAAAAAATTATGTAATATATT	2	no hit	no hit	no hit	no hit	no hit	no hit	1	1	0	0	0.2211	0.058	0	0	0.069773	0.104542	1.4983
CATGAAAAAAAATTCAAAAAAAAAAA	2	BQ914232 similar to UniRef100_A7PSX5 Cluster: Chromosome chr8 scaffold_29, whole genome shotgun sequence; n=1; Vitis vinifera|Rep: Chromosome chr8 scaffold_29, whole genome shotgun sequence - Vitis vinifera (Grape), partial (8%)	no ref	BQ914232 similar to UniRef100_A7PSX5 Cluster: Chromosome chr8 scaffold_29, whole genome shotgun sequence; n=1; Vitis vinifera|Rep: Chromosome chr8 scaffold_29, whole genome shotgun sequence - Vitis vinifera (Grape), partial (8%)	44.1047	22	Asteraceae_TIGR	0	2	0	0	0	0.1159	0	0	0.0289775	0.0579551	2
CATGAAAAAAAATTCGCCTTCACTAT	13	no hit	no hit	no hit	no hit	no hit	no hit	3	6	2	2	0.6634	0.3477	0.1976	0.3095	0.379564	0.199669	0.526
CATGAAAAAAAATTGATATGTTATGT	2	no hit	no hit	no hit	no hit	no hit	no hit	0	2	0	0	0	0.1159	0	0	0.0289775	0.0579551	2
CATGAAAAAAAATTGGAGGTCAGGTA	4	no hit	no hit	no hit	no hit	no hit	no hit	0	3	1	0	0	0.1739	0.0988	0	0.0681646	0.0844661	1.2391
CATGAAAAAAAATTGTAGTTTCAAAT	7	no hit	no hit	no hit	no hit	no hit	no hit	0	7	0	0	0	0.4057	0	0	0.101421	0.202843	2
CATGAAAAAAAATTTAAAAAAAAAAA	3	FS472002 weakly similar to UniRef100_A5B7H9 Cluster: Serine/threonine protein phosphatase; n=1; Vitis vinifera|Rep: Serine/threonine protein phosphatase - Vitis vinifera (Grape), partial (14%)	no ref	FS472002 weakly similar to UniRef100_A5B7H9 Cluster: Serine/threonine protein phosphatase; n=1; Vitis vinifera|Rep: Serine/threonine protein phosphatase - Vitis vinifera (Grape), partial (14%)	48.0694	24	Asteraceae_TIGR	0	1	1	1	0	0.058	0.0988	0.1548	0.0778781	0.0653473	0.8391
CATGAAAAAAACAAAAAAAAAAACAT	5	DY922523 weakly similar to UniRef100_A7P936 Cluster: Chromosome chr3 scaffold_8, whole genome shotgun sequence; n=1; Vitis vinifera|Rep: Chromosome chr3 scaffold_8, whole genome shotgun sequence - Vitis vinifera (Grape), partial (73%) or FS479472	no ref or no ref	DY922523 weakly similar to UniRef100_A7P936 Cluster: Chromosome chr3 scaffold_8, whole genome shotgun sequence; n=1; Vitis vinifera|Rep: Chromosome chr3 scaffold_8, whole genome shotgun sequence - Vitis vinifera (Grape), partial (73%) or FS479472 similar to UniRef100_A7PNX3 Cluster: Chromosome chr8 scaffold_23, whole genome shotgun sequence; n=1; Vitis vinifera|Rep: Chromosome chr8 scaffold_23, w…	44.1047	22	Asteraceae_TIGR	0	4	0	1	0	0.2318	0	0.1548	0.0966461	0.115946	1.1997
CATGAAAAAAACAAAAAAAACAAAAA	3	GO978885 or GR134298 or TC59631 or TC6253 or TC6253	no ref or no ref or no ref or no ref or no ref	GO978885 similar to UniRef100_A7PZ90 Cluster: Chromosome chr15 scaffold_40, whole genome shotgun sequence; n=2; Vitis vinifera|Rep: Chromosome chr15 scaffold_40, whole genome shotgun sequence - Vitis vinifera (Grape), partial (35%) or GR134298 similar to UniRef100_Q25BJ6 Cluster: Streptomyces cyclase/dehydrase family protein; n=1; Brassica oleracea|Rep: Streptomyces cyclase/dehydrase family prote…	44.1047	22	Asteraceae_TIGR	0	1	0	2	0	0.058	0	0.3095	0.0918707	0.147654	1.6072
CATGAAAAAAACAAAAAAAATAAAAA	3	227850886 or 227955012 or 289595525 or 294682448 or 294683735 or 294701432 or 296281913	GO614510.1 or GO614955.1 or GW584062.1 or GO668232.1 or GO668690.1 or GW785297.1 or GW917911.1	gi|227850886|gb|GO614510.1|GO614510 VSU27 Vernonia Galamensis L embryo cDNA library Vernonia galamensis cDNA 5', mRNA sequence or gi|227955012|gb|GO614955.1|GO614955 VSU_2007_V1_plate-001_M13F_G21 Vernonia Galamensis L embryo cDNA library Vernonia galamensis cDNA, mRNA sequence or gi|289595525|gb|GW584062.1|GW584062 CtDI_P6_63 Safflower (A-1) drought stressed subtracted cDNA library Carthamus tin…	36.1753	24	Asteraceae_Entrez_mRNA.fasta	0	0	1	2	0	0	0.0988	0.3095	0.10208	0.145929	1.4296
CATGAAAAAAACAAAAAAAGAAAAAA	2	BQ973836 similar to UniRef100_A7PHQ2 Cluster: Chromosome chr17 scaffold_16, whole genome shotgun sequence; n=1; Vitis vinifera|Rep: Chromosome chr17 scaffold_16, whole genome shotgun sequence - Vitis vinifera (Grape), partial (15%)	no ref	BQ973836 similar to UniRef100_A7PHQ2 Cluster: Chromosome chr17 scaffold_16, whole genome shotgun sequence; n=1; Vitis vinifera|Rep: Chromosome chr17 scaffold_16, whole genome shotgun sequence - Vitis vinifera (Grape), partial (15%)	44.1047	22	Asteraceae_TIGR	0	0	2	0	0	0	0.1976	0	0.0493966	0.0987933	2
CATGAAAAAAACAAAATAAAAAAAAA	2	227850886 or 227955012 or 289595525 or 294682448 or 294683735 or 294701432 or 296281913	GO614510.1 or GO614955.1 or GW584062.1 or GO668232.1 or GO668690.1 or GW785297.1 or GW917911.1	gi|227850886|gb|GO614510.1|GO614510 VSU27 Vernonia Galamensis L embryo cDNA library Vernonia galamensis cDNA 5', mRNA sequence or gi|227955012|gb|GO614955.1|GO614955 VSU_2007_V1_plate-001_M13F_G21 Vernonia Galamensis L embryo cDNA library Vernonia galamensis cDNA, mRNA sequence or gi|289595525|gb|GW584062.1|GW584062 CtDI_P6_63 Safflower (A-1) drought stressed subtracted cDNA library Carthamus tin…	36.1753	24	Asteraceae_Entrez_mRNA.fasta	0	1	1	0	0	0.058	0.0988	0	0.0391871	0.0482231	1.2306
CATGAAAAAAACAAAATCCTACTAAG	2	no hit	no hit	no hit	no hit	no hit	no hit	0	0	2	0	0	0	0.1976	0	0.0493966	0.0987933	2
CATGAAAAAAACAAAATCCTGCGAAG	2	no hit	no hit	no hit	no hit	no hit	no hit	0	1	0	1	0	0.058	0	0.1548	0.0531797	0.0730258	1.3732
CATGAAAAAAACAACCAAGTCATCTT	2	no hit	no hit	no hit	no hit	no hit	no hit	0	0	1	1	0	0	0.0988	0.1548	0.0633893	0.0766793	1.2097
CATGAAAAAAACAACCAGGTCATCTT	4	no hit	no hit	no hit	no hit	no hit	no hit	0	3	1	0	0	0.1739	0.0988	0	0.0681646	0.0844661	1.2391
CATGAAAAAAACAAGACCACTAAGGA	2	no hit	no hit	no hit	no hit	no hit	no hit	0	0	1	1	0	0	0.0988	0.1548	0.0633893	0.0766793	1.2097
CATGAAAAAAACAAGTTTATGACCCA	2	no hit	no hit	no hit	no hit	no hit	no hit	0	0	2	0	0	0	0.1976	0	0.0493966	0.0987933	2
CATGAAAAAAACAATGTCGTGGTTGA	16	113237635 or 113300168	EE634842.1 or EE645580.1	gi|113237635|gb|EE634842.1|EE634842 EST CHEL5704.b1_P10.ab1 CHE(LMS) serpentine sunflower Helianthus exilis cDNA clone CHEL5704, mRNA sequence. or gi|113300168|gb|EE645580.1|EE645580 EST CHEM5949.b1_J23.ab1 CHE(LMS) serpentine sunflower Helianthus exilis cDNA clone CHEM5949, mRNA sequence.	44.1047	25	GDB_Plant_all_EST	2	3	9	2	0.4423	0.1739	0.8891	0.3095	0.453702	0.310285	0.6839
CATGAAAAAAACAGTGTGCAAAAAAA	2	no hit	no hit	no hit	no hit	no hit	no hit	0	1	0	1	0	0.058	0	0.1548	0.0531797	0.0730258	1.3732
CATGAAAAAAACATATAAAAAAAAAA	2	195647659	EU971180.1	gi|195647659|gb|EU971180.1|EU971180 PLN Zea mays clone 358981 hypothetical protein mRNA, complete cds.	36.1753	24	GDB_Plant_all_mRNA	0	1	0	1	0	0.058	0	0.1548	0.0531797	0.0730258	1.3732
CATGAAAAAAACATTTATATTCGTAT	2	no hit	no hit	no hit	no hit	no hit	no hit	0	2	0	0	0	0.1159	0	0	0.0289775	0.0579551	2
CATGAAAAAAACCAAAAAAAAAAAAA	4	CV521733 or FS473924 or FS476969 or FS476969 or FS491243 or TC19579 or TC20121 or TC2465 or TC6660 or TC6781	no ref or no ref or no ref or no ref or no ref or no ref or no ref or no ref or no ref or no ref	CV521733 homologue to UniRef100_Q5BXW2 Cluster: SJCHGC01957 protein; n=1; Schistosoma japonicum|Rep: SJCHGC01957 protein - Schistosoma japonicum (Blood fluke), partial (19%) or FS473924 similar to UniRef100_Q68BJ8 Cluster: Sorbitol transporter; n=1; Malus x domestica|Rep: Sorbitol transporter - Malus domestica (Apple) (Malus sylvestris), partial (28%) or BQ974057 or BQ974057 or FS491243 weakly si…	44.1047	22	Asteraceae_TIGR	0	3	1	0	0	0.1739	0.0988	0	0.0681646	0.0844661	1.2391
CATGAAAAAAACCCTTCCACAAAATT	2	no hit	no hit	no hit	no hit	no hit	no hit	0	1	0	1	0	0.058	0	0.1548	0.0531797	0.0730258	1.3732
CATGAAAAAAACGAAAAAAAAAAAAA	4	minusTC19037 homologue to UniRef100_A7QY06 Cluster: Chromosome undetermined scaffold_235, whole genome shotgun sequence; n=1; Vitis vinifera|Rep: Chromosome undetermined scaffold_235, whole genome shotgun sequence - Vitis vinifera (Grape), complete	no ref	TC19037 homologue to UniRef100_A7QY06 Cluster: Chromosome undetermined scaffold_235, whole genome shotgun sequence; n=1; Vitis vinifera|Rep: Chromosome undetermined scaffold_235, whole genome shotgun sequence - Vitis vinifera (Grape), complete	46.087	23	Asteraceae_TIGR	1	0	1	2	0.2211	0	0.0988	0.3095	0.157364	0.13591	0.8637
CATGAAAAAAACGATGTCGTGGTTGA	4	TC58159 similar to UniRef100_Q5VQ75 Cluster: DNA repair protein XRCC1-like; n=1; Oryza sativa Japonica Group|Rep: DNA repair protein XRCC1-like - Oryza sativa subsp. japonica (Rice), partial (40%)	no ref	TC58159 similar to UniRef100_Q5VQ75 Cluster: DNA repair protein XRCC1-like; n=1; Oryza sativa Japonica Group|Rep: DNA repair protein XRCC1-like - Oryza sativa subsp. japonica (Rice), partial (40%)	44.1047	25	Asteraceae_TIGR	0	1	3	0	0	0.058	0.2964	0	0.0885837	0.141199	1.594
CATGAAAAAAACGGGTGTGTTAGTGG	2	no hit	no hit	no hit	no hit	no hit	no hit	0	0	0	2	0	0	0	0.3095	0.077382	0.154764	2
CATGAAAAAAACTAAAAAAAAAAAAA	3	BQ859786 or BU036111 similar to UniRef100_A9U0E0 Cluster: Predicted protein; n=1; Physcomitrella patens subsp. patens|Rep: Predicted protein - Physcomitrella patens subsp. patens, partial (8%)	no ref or no ref	BQ859786 homologue to UniRef100_A2XFI3 Cluster: Pyruvate decarboxylase isozyme 2; n=1; Oryza sativa Indica Group|Rep: Pyruvate decarboxylase isozyme 2 - Oryza sativa subsp. indica (Rice), partial (7%) or BU036111 similar to UniRef100_A9U0E0 Cluster: Predicted protein; n=1; Physcomitrella patens subsp. patens|Rep: Predicted protein - Physcomitrella patens subsp. patens, partial (8%)	46.087	23	Asteraceae_TIGR	0	1	0	2	0	0.058	0	0.3095	0.0918707	0.147654	1.6072
CATGAAAAAAACTCAAAAAAAAAAAA	2	DC240585 or FS449450	no ref or no ref	DC240585 or FS449450 similar to UniRef100_Q7SHT6 Cluster: Predicted protein; n=1; Neurospora crassa|Rep: Predicted protein - Neurospora crassa, partial (3%)	44.1047	22	Asteraceae_TIGR	0	0	0	2	0	0	0	0.3095	0.077382	0.154764	2
CATGAAAAAAACTGCTGGGATGCGGT	18	no hit	no hit	no hit	no hit	no hit	no hit	2	7	2	7	0.4423	0.4057	0.1976	1.0833	0.532223	0.382893	0.7194
CATGAAAAAAACTTTTTCTGTGGATA	3	no hit	no hit	no hit	no hit	no hit	no hit	0	2	0	1	0	0.1159	0	0.1548	0.0676685	0.0797306	1.1783
CATGAAAAAAAGAAAAAAAAAAAAAA	628	FS448259 similar to UniRef100_A7QLQ6 Cluster: Chromosome chr18 scaffold_121, whole genome shotgun sequence; n=1; Vitis vinifera|Rep: Chromosome chr18 scaffold_121, whole genome shotgun sequence - Vitis vinifera (Grape), partial (17%)	no ref	FS448259 similar to UniRef100_A7QLQ6 Cluster: Chromosome chr18 scaffold_121, whole genome shotgun sequence; n=1; Vitis vinifera|Rep: Chromosome chr18 scaffold_121, whole genome shotgun sequence - Vitis vinifera (Grape), partial (17%)	48.0694	24	Asteraceae_TIGR	0	628	0	0	0	36.3958	0	0	9.09895	18.1979	2
CATGAAAAAAAGAAAAAAAAAGAAAA	2	TC20948	no ref	TC20948 similar to UniRef100_A7NV05 Cluster: Chromosome chr18 scaffold_1, whole genome shotgun sequence; n=1; Vitis vinifera|Rep: Chromosome chr18 scaffold_1, whole genome shotgun sequence - Vitis vinifera (Grape), partial (40%)	46.087	23	Asteraceae_TIGR	0	0	0	2	0	0	0	0.3095	0.077382	0.154764	2
CATGAAAAAAAGAAAAAAAAATAAAA	2	FS498454 similar to UniRef100_A7R0I5 Cluster: Chromosome undetermined scaffold_309, whole genome shotgun sequence; n=1; Vitis vinifera|Rep: Chromosome undetermined scaffold_309, whole genome shotgun sequence - Vitis vinifera (Grape), partial (6%)	no ref	FS498454 similar to UniRef100_A7R0I5 Cluster: Chromosome undetermined scaffold_309, whole genome shotgun sequence; n=1; Vitis vinifera|Rep: Chromosome undetermined scaffold_309, whole genome shotgun sequence - Vitis vinifera (Grape), partial (6%)	44.1047	22	Asteraceae_TIGR	0	0	0	2	0	0	0	0.3095	0.077382	0.154764	2
CATGAAAAAAAGAAAAAAATGATGGT	3	minus294690457	minusGO665147.1	gi|294690457|gb|GO665147.1|GO665147 TKN026B04 Taraxacum kok-saghyz root cDNA library (TKN) Taraxacum kok-saghyz cDNA clone TKN026B04, mRNA sequence	40.14	20	Asteraceae_Entrez_mRNA.fasta	0	2	1	0	0	0.1159	0.0988	0	0.0536759	0.0623722	1.162
CATGAAAAAAAGAAAGAAACAATTCC	14	no hit	no hit	no hit	no hit	no hit	no hit	0	7	5	2	0	0.4057	0.494	0.3095	0.302295	0.215145	0.7117
CATGAAAAAAAGAAGAAAAAAAAAAA	2	minusTC20603 similar to UniRef100_A7P093 Cluster: Chromosome chr6 scaffold_3, whole genome shotgun sequence; n=2; Vitis vinifera|Rep: Chromosome chr6 scaffold_3, whole genome shotgun sequence - Vitis vinifera (Grape), partial (86%)	no ref	TC20603 similar to UniRef100_A7P093 Cluster: Chromosome chr6 scaffold_3, whole genome shotgun sequence; n=2; Vitis vinifera|Rep: Chromosome chr6 scaffold_3, whole genome shotgun sequence - Vitis vinifera (Grape), partial (86%)	50.0517	25	Asteraceae_TIGR	1	0	0	1	0.2211	0	0	0.1548	0.0939752	0.111845	1.1902
CATGAAAAAAAGACATATATAGCTTA	7	no hit	no hit	no hit	no hit	no hit	no hit	1	2	0	4	0.2211	0.1159	0	0.6191	0.239026	0.268969	1.1253
CATGAAAAAAAGAGAAATAAAAAAAT	2	no hit	no hit	no hit	no hit	no hit	no hit	1	1	0	0	0.2211	0.058	0	0	0.069773	0.104542	1.4983
CATGAAAAAAAGAGTCGAATTGGAAG	2	211757677	GE599116.1	gi|211757677|gb|GE599116.1|GE599116 CCPW7541.b2_I14.ab1 CCP(UWX) Globe Artichoke Cynara cardunculus var. scolymus cDNA clone CCPW7541, mRNA sequence	46.087	23	Asteraceae_Entrez_mRNA.fasta	0	2	0	0	0	0.1159	0	0	0.0289775	0.0579551	2
CATGAAAAAAAGATAAAATTTTCCAG	2	no hit	no hit	no hit	no hit	no hit	no hit	0	2	0	0	0	0.1159	0	0	0.0289775	0.0579551	2
CATGAAAAAAAGATCATTTTGAAAAA	4	no hit	no hit	no hit	no hit	no hit	no hit	0	1	1	2	0	0.058	0.0988	0.3095	0.116569	0.134874	1.157
CATGAAAAAAAGATCATTTTGACAAA	3	no hit	no hit	no hit	no hit	no hit	no hit	0	0	1	2	0	0	0.0988	0.3095	0.10208	0.145929	1.4296
CATGAAAAAAAGATCATTTTGAGAAA	2	no hit	no hit	no hit	no hit	no hit	no hit	0	0	2	0	0	0	0.1976	0	0.0493966	0.0987933	2
CATGAAAAAAAGATCATTTTGATAAA	6	no hit	no hit	no hit	no hit	no hit	no hit	0	0	0	6	0	0	0	0.9286	0.232146	0.464292	2
CATGAAAAAAAGATCATTTTGATATT	2755	no hit	no hit	no hit	no hit	no hit	no hit	340	1589	557	269	75.1865	92.0906	55.0278	41.6315	65.9841	22.206	0.3365
CATGAAAAAAAGATGAATTAGATCTC	86	no hit	no hit	no hit	no hit	no hit	no hit	17	42	24	3	3.7593	2.4341	2.371	0.4643	2.25719	1.35587	0.6007
CATGAAAAAAAGCAAAAAAAAAAAAA	8	minusTC53282 similar to UniRef100_Q09020 Cluster: Wound-induced basic protein; n=1; Phaseolus vulgaris|Rep: Wound-induced basic protein - Phaseolus vulgaris (Kidney bean) (French bean), complete	no ref	TC53282 similar to UniRef100_Q09020 Cluster: Wound-induced basic protein; n=1; Phaseolus vulgaris|Rep: Wound-induced basic protein - Phaseolus vulgaris (Kidney bean) (French bean), complete	46.087	23	Asteraceae_TIGR	1	0	5	2	0.2211	0	0.494	0.3095	0.256158	0.205138	0.8008
CATGAAAAAAAGCAGCAAGAAAAAAG	14	no hit	no hit	no hit	no hit	no hit	no hit	0	3	10	1	0	0.1739	0.9879	0.1548	0.32914	0.446041	1.3552
CATGAAAAAAAGCCGCATTGCTAAGG	8	no hit	no hit	no hit	no hit	no hit	no hit	4	0	3	1	0.8845	0	0.2964	0.1548	0.333923	0.386523	1.1575
CATGAAAAAAAGCTTGTGGATTGCAA	9	no hit	no hit	no hit	no hit	no hit	no hit	0	3	5	1	0	0.1739	0.494	0.1548	0.205649	0.207379	1.0084
CATGAAAAAAAGGAAAAAAAAAAAAA	8	TC9026	no ref	TC9026 homologue to UniRef100_Q04980 Cluster: Low-temperature-induced 65 kDa protein; n=1; Arabidopsis thaliana|Rep: Low-temperature-induced 65 kDa protein - Arabidopsis thaliana (Mouse-ear cress), partial (4%)	44.1047	25	Asteraceae_TIGR	0	0	1	7	0	0	0.0988	1.0833	0.295535	0.527269	1.7841
CATGAAAAAAAGGATGTTATTTTTCT	6	no hit	no hit	no hit	no hit	no hit	no hit	4	2	0	0	0.8845	0.1159	0	0	0.250114	0.42647	1.7051
CATGAAAAAAAGGCAGCTCTCAGAGA	12	no hit	no hit	no hit	no hit	no hit	no hit	0	1	8	3	0	0.058	0.7903	0.4643	0.328148	0.370966	1.1305
CATGAAAAAAAGGCAGGAGTTTTGCT	3	no hit	no hit	no hit	no hit	no hit	no hit	1	2	0	0	0.2211	0.1159	0	0	0.0842618	0.106359	1.2622
CATGAAAAAAAGGGAAAAAAAAAAAA	5	DC239999 similar to UniRef100_A6QYS6 Cluster: Predicted protein; n=1; Ajellomyces capsulatus NAm1|Rep: Predicted protein - Ajellomyces capsulata (strain NAm1) (Histoplasma capsulatum), partial (28%) or DC241460 or FS445620 or FS448119	no ref or no ref or no ref or no ref	DC239999 similar to UniRef100_A6QYS6 Cluster: Predicted protein; n=1; Ajellomyces capsulatus NAm1|Rep: Predicted protein - Ajellomyces capsulata (strain NAm1) (Histoplasma capsulatum), partial (28%) or DC241460 homologue to UniRef100_A7RR11 Cluster: Predicted protein; n=1; Nematostella vectensis|Rep: Predicted protein - Nematostella vectensis (Starlet sea anemone), partial (5%) or FS445620 or FS4…	44.1047	22	Asteraceae_TIGR	1	3	1	0	0.2211	0.1739	0.0988	0	0.123449	0.0964923	0.7816
CATGAAAAAAAGGGTTACAAGGCATA	4	no hit	no hit	no hit	no hit	no hit	no hit	0	1	1	2	0	0.058	0.0988	0.3095	0.116569	0.134874	1.157
CATGAAAAAAAGGTATAAATTAATTT	2	no hit	no hit	no hit	no hit	no hit	no hit	0	1	0	1	0	0.058	0	0.1548	0.0531797	0.0730258	1.3732
CATGAAAAAAAGGTTAACAATAAAGG	2	no hit	no hit	no hit	no hit	no hit	no hit	0	1	1	0	0	0.058	0.0988	0	0.0391871	0.0482231	1.2306
CATGAAAAAAAGTAAAAAAAAAAAAA	13	minusBQ911719	no ref	BQ911719	46.087	23	Asteraceae_TIGR	1	0	4	8	0.2211	0	0.3952	1.2381	0.463605	0.541068	1.1671
CATGAAAAAAAGTATTCTTTATGCAA	2	no hit	no hit	no hit	no hit	no hit	no hit	0	2	0	0	0	0.1159	0	0	0.0289775	0.0579551	2
CATGAAAAAAAGTCAAAAACTAGCTA	4	no hit	no hit	no hit	no hit	no hit	no hit	0	2	2	0	0	0.1159	0.1976	0	0.0783742	0.0964461	1.2306
CATGAAAAAAAGTGATTATGTTTCAA	3	no hit	no hit	no hit	no hit	no hit	no hit	0	2	1	0	0	0.1159	0.0988	0	0.0536759	0.0623722	1.162
CATGAAAAAAAGTTATAATTAGGGGT	11	no hit	no hit	no hit	no hit	no hit	no hit	3	6	1	1	0.6634	0.3477	0.0988	0.1548	0.316175	0.25487	0.8061
CATGAAAAAAAGTTCTATAAAAAAAA	2	no hit	no hit	no hit	no hit	no hit	no hit	0	0	0	2	0	0	0	0.3095	0.077382	0.154764	2
CATGAAAAAAAGTTTGTGGATTGCAA	2	no hit	no hit	no hit	no hit	no hit	no hit	0	0	2	0	0	0	0.1976	0	0.0493966	0.0987933	2
CATGAAAAAAATAAAAAAAAAAAACA	2	227955124 or 294684359 or 294695633	GO615314.1 or GO668830.1 or GO669441.1	gi|227955124|gb|GO615314.1|GO615314 VSU_2007_V1_plate-002_M13F_G02 Vernonia Galamensis L embryo cDNA library Vernonia galamensis cDNA, mRNA sequence or gi|294684359|gb|GO668830.1|GO668830 TKN068E09 Taraxacum kok-saghyz root cDNA library (TKN) Taraxacum kok-saghyz cDNA clone TKN068E09, mRNA sequence or gi|294695633|gb|GO669441.1|GO669441 TKN075D04 Taraxacum kok-saghyz root cDNA library (TKN) Tarax…	44.1047	22	Asteraceae_Entrez_mRNA.fasta	0	1	1	0	0	0.058	0.0988	0	0.0391871	0.0482231	1.2306
CATGAAAAAAATAAAAAAAAAAAATA	3	TC1997 similar to UniRef100_A9JG33 Cluster: Orotidine 5&apos;-phosphate decarboxylase; n=1; Desulfatibacillum alkenivorans AK-01|Rep: Orotidine 5&apos;-phosphate decarboxylase - Desulfatibacillum alkenivorans AK-01, partial (8%)	no ref	TC1997 similar to UniRef100_A9JG33 Cluster: Orotidine 5'-phosphate decarboxylase; n=1; Desulfatibacillum alkenivorans AK-01|Rep: Orotidine 5'-phosphate decarboxylase - Desulfatibacillum alkenivorans AK-01, partial (8%)	44.1047	22	Asteraceae_TIGR	1	1	0	1	0.2211	0.058	0	0.1548	0.108464	0.0985807	0.9089
CATGAAAAAAATAAAAAAAAAAAATT	2	TC4286 homologue to UniRef100_A9VA56 Cluster: Predicted protein; n=1; Monosiga brevicollis MX1|Rep: Predicted protein - Monosiga brevicollis MX1, partial (14%) or TC7195	no ref or no ref	TC4286 homologue to UniRef100_A9VA56 Cluster: Predicted protein; n=1; Monosiga brevicollis MX1|Rep: Predicted protein - Monosiga brevicollis MX1, partial (14%) or TC7195 similar to UniRef100_A7QUN8 Cluster: Chromosome chr10 scaffold_179, whole genome shotgun sequence; n=1; Vitis vinifera|Rep: Chromosome chr10 scaffold_179, whole genome shotgun sequence - Vitis vinifera (Grape), partial (28%)	44.1047	22	Asteraceae_TIGR	0	0	1	1	0	0	0.0988	0.1548	0.0633893	0.0766793	1.2097
CATGAAAAAAATAAAAAAAAAAAGAA	2	FS495572 or FS495572	no ref or no ref	BJ573629 or BJ573629	44.1047	22	Asteraceae_TIGR	0	1	1	0	0	0.058	0.0988	0	0.0391871	0.0482231	1.2306
CATGAAAAAAATAAAAAAAAAAATAA	5	FS451412 or TC7976 weakly similar to UniRef100_A7PCQ2 Cluster: Chromosome chr17 scaffold_12, whole genome shotgun sequence; n=1; Vitis vinifera|Rep: Chromosome chr17 scaffold_12, whole genome shotgun sequence - Vitis vinifera (Grape), partial (17%)	no ref or no ref	FS451412 similar to UniRef100_A7QSA0 Cluster: Chromosome chr3 scaffold_157, whole genome shotgun sequence; n=1; Vitis vinifera|Rep: Chromosome chr3 scaffold_157, whole genome shotgun sequence - Vitis vinifera (Grape), partial (19%) or TC7976 weakly similar to UniRef100_A7PCQ2 Cluster: Chromosome chr17 scaffold_12, whole genome shotgun sequence; n=1; Vitis vinifera|Rep: Chromosome chr17 scaffold_1…	44.1047	22	Asteraceae_TIGR	0	0	3	2	0	0	0.2964	0.3095	0.151477	0.174993	1.1552
CATGAAAAAAATAAAAAAAAAAATAT	2	minusTC2583 similar to UniRef100_P93040 Cluster: Membrane associated protein; n=1; Arabidopsis thaliana|Rep: Membrane associated protein - Arabidopsis thaliana (Mouse-ear cress), partial (41%) or minusTC8816	no ref or no ref	TC2583 similar to UniRef100_P93040 Cluster: Membrane associated protein; n=1; Arabidopsis thaliana|Rep: Membrane associated protein - Arabidopsis thaliana (Mouse-ear cress), partial (41%) or TC8816 weakly similar to UniRef100_Q0DKU3 Cluster: Os05g0143400 protein; n=1; Oryza sativa Japonica Group|Rep: Os05g0143400 protein - Oryza sativa subsp. japonica (Rice), partial (75%)	44.1047	22	Asteraceae_TIGR	2	0	0	0	0.4423	0	0	0	0.110568	0.221137	2
CATGAAAAAAATAAAAAAAAAAGAAA	2	TC1682 similar to UniRef100_A7Q773 Cluster: Chromosome chr18 scaffold_59, whole genome shotgun sequence; n=1; Vitis vinifera|Rep: Chromosome chr18 scaffold_59, whole genome shotgun sequence - Vitis vinifera (Grape), partial (64%)	no ref	TC1682 similar to UniRef100_A7Q773 Cluster: Chromosome chr18 scaffold_59, whole genome shotgun sequence; n=1; Vitis vinifera|Rep: Chromosome chr18 scaffold_59, whole genome shotgun sequence - Vitis vinifera (Grape), partial (64%)	44.1047	22	Asteraceae_TIGR	0	0	1	1	0	0	0.0988	0.1548	0.0633893	0.0766793	1.2097
CATGAAAAAAATAAAAAAAAAATAAA	3	GE494543 similar to UniRef100_Q86RD6 Cluster: Merozoite surface protein-1; n=10; Plasmodium falciparum|Rep: Merozoite surface protein-1 - Plasmodium falciparum, partial (18%) or TC9078 or TC9706	no ref or no ref or no ref	GE494543 similar to UniRef100_Q86RD6 Cluster: Merozoite surface protein-1; n=10; Plasmodium falciparum|Rep: Merozoite surface protein-1 - Plasmodium falciparum, partial (18%) or TC9078 similar to UniRef100_Q5NVI3 Cluster: Protein Red; n=1; Pongo pygmaeus|Rep: Protein Red - Pongo pygmaeus (Orangutan), partial (5%) or TC9706	44.1047	22	Asteraceae_TIGR	0	2	1	0	0	0.1159	0.0988	0	0.0536759	0.0623722	1.162
CATGAAAAAAATAAAAAAAAATAAAA	5	FS451915 or GR147657 or TC10266 similar to UniRef100_Q09J77 Cluster: Pollen-specific protein; n=1; Camellia sinensis|Rep: Pollen-specific protein - Camellia sinensis (Tea), partial (44%)	no ref or no ref or no ref	FS451915 weakly similar to UniRef100_A7PS07 Cluster: ATP-dependent Clp protease proteolytic subunit; n=1; Vitis vinifera|Rep: ATP-dependent Clp protease proteolytic subunit - Vitis vinifera (Grape), partial (13%) or GR147657 similar to UniRef100_A7P361 Cluster: Chromosome chr1 scaffold_5, whole genome shotgun sequence; n=1; Vitis vinifera|Rep: Chromosome chr1 scaffold_5, whole genome shotgun sequ…	44.1047	22	Asteraceae_TIGR	1	0	3	1	0.2211	0	0.2964	0.1548	0.16807	0.126101	0.7503
CATGAAAAAAATAAAAAAAATAAAAA	9	TC5312 similar to UniRef100_O23049 Cluster: 50S ribosomal protein L6, chloroplast precursor; n=1; Arabidopsis thaliana|Rep: 50S ribosomal protein L6, chloroplast precursor - Arabidopsis thaliana (Mouse-ear cress), partial (84%)	no ref	TC5312 similar to UniRef100_O23049 Cluster: 50S ribosomal protein L6, chloroplast precursor; n=1; Arabidopsis thaliana|Rep: 50S ribosomal protein L6, chloroplast precursor - Arabidopsis thaliana (Mouse-ear cress), partial (84%)	46.087	23	Asteraceae_TIGR	1	3	2	3	0.2211	0.1739	0.1976	0.4643	0.26422	0.13477	0.5101
CATGAAAAAAATAAAAAAATAAAAAA	5	CD845817 weakly similar to UniRef100_Q5MJV7 Cluster: Avr9/Cf-9 rapidly elicited protein 236; n=1; Nicotiana tabacum|Rep: Avr9/Cf-9 rapidly elicited protein 236 - Nicotiana tabacum (Common tobacco), partial (43%) or TC4926	no ref or no ref	CD845817 weakly similar to UniRef100_Q5MJV7 Cluster: Avr9/Cf-9 rapidly elicited protein 236; n=1; Nicotiana tabacum|Rep: Avr9/Cf-9 rapidly elicited protein 236 - Nicotiana tabacum (Common tobacco), partial (43%) or TC4926 similar to UniRef100_A7NWT4 Cluster: Chromosome chr5 scaffold_2, whole genome shotgun sequence; n=1; Vitis vinifera|Rep: Chromosome chr5 scaffold_2, whole genome shotgun sequenc…	46.087	23	Asteraceae_TIGR	0	0	1	4	0	0	0.0988	0.6191	0.179462	0.29674	1.6535
CATGAAAAAAATAAAAAAGAAAAAAA	2	GE485372 similar to UniRef100_A7QL83 Cluster: Chromosome chr3 scaffold_117, whole genome shotgun sequence; n=1; Vitis vinifera|Rep: Chromosome chr3 scaffold_117, whole genome shotgun sequence - Vitis vinifera (Grape), partial (10%)	no ref	GE485372 similar to UniRef100_A7QL83 Cluster: Chromosome chr3 scaffold_117, whole genome shotgun sequence; n=1; Vitis vinifera|Rep: Chromosome chr3 scaffold_117, whole genome shotgun sequence - Vitis vinifera (Grape), partial (10%)	44.1047	25	Asteraceae_TIGR	0	0	0	2	0	0	0	0.3095	0.077382	0.154764	2
CATGAAAAAAATAAAAAATAAAAAAA	3	TC56816 similar to UniRef100_A7QSW0 Cluster: Chromosome undetermined scaffold_163, whole genome shotgun sequence; n=1; Vitis vinifera|Rep: Chromosome undetermined scaffold_163, whole genome shotgun sequence - Vitis vinifera (Grape), partial (33%)	no ref	TC56816 similar to UniRef100_A7QSW0 Cluster: Chromosome undetermined scaffold_163, whole genome shotgun sequence; n=1; Vitis vinifera|Rep: Chromosome undetermined scaffold_163, whole genome shotgun sequence - Vitis vinifera (Grape), partial (33%)	46.087	23	Asteraceae_TIGR	0	0	1	2	0	0	0.0988	0.3095	0.10208	0.145929	1.4296
CATGAAAAAAATAAAAACAAAAAAAA	2	minusTC3102 homologue to UniRef100_A7NWZ8 Cluster: Chromosome chr5 scaffold_2, whole genome shotgun sequence; n=1; Vitis vinifera|Rep: Chromosome chr5 scaffold_2, whole genome shotgun sequence - Vitis vinifera (Grape), partial (82%) or minusTC5154 or minusTC5820	no ref or no ref or no ref	TC3102 homologue to UniRef100_A7NWZ8 Cluster: Chromosome chr5 scaffold_2, whole genome shotgun sequence; n=1; Vitis vinifera|Rep: Chromosome chr5 scaffold_2, whole genome shotgun sequence - Vitis vinifera (Grape), partial (82%) or TC5154 homologue to UniRef100_A7NWZ8 Cluster: Chromosome chr5 scaffold_2, whole genome shotgun sequence; n=1; Vitis vinifera|Rep: Chromosome chr5 scaffold_2, whole geno…	42.1223	21	Asteraceae_TIGR	0	2	0	0	0	0.1159	0	0	0.0289775	0.0579551	2
CATGAAAAAAATAAAAAGTAAAAAAA	2	EY715529 Magnaporthe grisea genes for 18S rRNA 5.8S rRNA 26S rRNA complete sequence rDNA repeat unit	no ref	EY715529 Magnaporthe grisea genes for 18S rRNA 5.8S rRNA 26S rRNA complete sequence rDNA repeat unit	40.14	23	all_TIGR_Plant.fa	0	1	0	1	0	0.058	0	0.1548	0.0531797	0.0730258	1.3732
CATGAAAAAAATAAAAATAAAAAAAA	2	minusTC5820 homologue to UniRef100_A2XU26 Cluster: Histone H3; n=1; Oryza sativa Indica Group|Rep: Histone H3 - Oryza sativa subsp. indica (Rice), partial (55%)	no ref	TC5820 homologue to UniRef100_A2XU26 Cluster: Histone H3; n=1; Oryza sativa Indica Group|Rep: Histone H3 - Oryza sativa subsp. indica (Rice), partial (55%)	50.0517	25	Asteraceae_TIGR	0	1	1	0	0	0.058	0.0988	0	0.0391871	0.0482231	1.2306
CATGAAAAAAATAAAATAAAAAAAAA	6	FS470840 or FS485692	no ref or no ref	FS470840 homologue to UniRef100_A1EC31 Cluster: CLAVATA3/ESR-related protein; n=1; Zinnia elegans|Rep: CLAVATA3/ESR-related protein - Zinnia elegans (Zinnia), partial (10%) or FS485692 homologue to UniRef100_Q9XQB4 Cluster: Photosystem I reaction center subunit III; n=1; Vigna radiata var. radiata|Rep: Photosystem I reaction center subunit III - Phaseolus aureus (Mung bean) (Vigna radiata), parti…	44.1047	22	Asteraceae_TIGR	0	2	4	0	0	0.1159	0.3952	0	0.127771	0.186454	1.4593
CATGAAAAAAATAAAATGAAAAAAAA	2	minusTC6712 similar to UniRef100_A7P0L2 Cluster: Chromosome chr19 scaffold_4, whole genome shotgun sequence; n=1; Vitis vinifera|Rep: Chromosome chr19 scaffold_4, whole genome shotgun sequence - Vitis vinifera (Grape), partial (16%)	no ref	TC6712 similar to UniRef100_A7P0L2 Cluster: Chromosome chr19 scaffold_4, whole genome shotgun sequence; n=1; Vitis vinifera|Rep: Chromosome chr19 scaffold_4, whole genome shotgun sequence - Vitis vinifera (Grape), partial (16%)	42.1223	21	Asteraceae_TIGR	0	1	1	0	0	0.058	0.0988	0	0.0391871	0.0482231	1.2306
CATGAAAAAAATAAACAAAAAAAAAA	3	227850886 or 227955012 or 289595525 or 294683735 or 294701432 or 296281913	GO614510.1 or GO614955.1 or GW584062.1 or GO668690.1 or GW785297.1 or GW917911.1	gi|227850886|gb|GO614510.1|GO614510 VSU27 Vernonia Galamensis L embryo cDNA library Vernonia galamensis cDNA 5', mRNA sequence or gi|227955012|gb|GO614955.1|GO614955 VSU_2007_V1_plate-001_M13F_G21 Vernonia Galamensis L embryo cDNA library Vernonia galamensis cDNA, mRNA sequence or gi|289595525|gb|GW584062.1|GW584062 CtDI_P6_63 Safflower (A-1) drought stressed subtracted cDNA library Carthamus tin…	36.1753	24	Asteraceae_Entrez_mRNA.fasta	0	0	0	3	0	0	0	0.4643	0.116073	0.232146	2
CATGAAAAAAATAAACAGAAACAAAC	10	no hit	no hit	no hit	no hit	no hit	no hit	0	3	6	1	0	0.1739	0.5928	0.1548	0.230347	0.253841	1.102
CATGAAAAAAATAAATAAAAAAAAAA	4	TC11072 or TC17183 or TC1791 or TC1791 or TC9914	no ref or no ref or no ref or no ref or no ref	TC11072 homologue to UniRef100_Q9SXX4 Cluster: Fructose-bisphosphate aldolase; n=1; Nicotiana paniculata|Rep: Fructose-bisphosphate aldolase - Nicotiana paniculata, partial (91%) or TC17183 homologue to UniRef100_Q9SXX5 Cluster: Fructose-bisphosphate aldolase; n=1; Nicotiana paniculata|Rep: Fructose-bisphosphate aldolase - Nicotiana paniculata, partial (54%) or TC58576 or TC58576 or TC9914 simila…	44.1047	22	Asteraceae_TIGR	1	0	2	1	0.2211	0	0.1976	0.1548	0.143372	0.0994517	0.6937
CATGAAAAAAATAACAAATTGTAAAC	6	no hit	no hit	no hit	no hit	no hit	no hit	0	0	4	2	0	0	0.3952	0.3095	0.176175	0.206413	1.1716
CATGAAAAAAATAAGTAAAAAAAAAA	2	47105415	BT014000.1	gi|47105415|gb|BT014000.1|BT014000 PLN Lycopersicon esculentum clone 133047R, mRNA sequence.	36.1753	24	GDB_Plant_all_mRNA	1	0	0	1	0.2211	0	0	0.1548	0.0939752	0.111845	1.1902
CATGAAAAAAATAATAAAAAAAAAAA	6	FS458349 or TC5446 or TC7902	no ref or no ref or no ref	BQ973874 or TC5446 similar to UniRef100_A7PDH7 Cluster: Chromosome chr17 scaffold_12, whole genome shotgun sequence; n=1; Vitis vinifera|Rep: Chromosome chr17 scaffold_12, whole genome shotgun sequence - Vitis vinifera (Grape), partial (96%) or TC7902 weakly similar to UniRef100_Q9FM04 Cluster: Similarity to isoamyl acetate-hydrolyzing esterase; n=1; Arabidopsis thaliana|Rep: Similarity to isoamy…	44.1047	22	Asteraceae_TIGR	1	4	1	0	0.2211	0.2318	0.0988	0	0.137938	0.109993	0.7974
CATGAAAAAAATACAAGTTACCTGTT	3	no hit	no hit	no hit	no hit	no hit	no hit	2	1	0	0	0.4423	0.058	0	0	0.125057	0.213235	1.7051
CATGAAAAAAATACAAGTTATCTGAA	4	no hit	no hit	no hit	no hit	no hit	no hit	0	1	3	0	0	0.058	0.2964	0	0.0885837	0.141199	1.594
CATGAAAAAAATACAAGTTATCTGTT	21	no hit	no hit	no hit	no hit	no hit	no hit	2	3	9	7	0.4423	0.1739	0.8891	1.0833	0.647156	0.414246	0.6401
CATGAAAAAAATAGTAAAAAAAAAAA	2	47105415	BT014000.1	gi|47105415|gb|BT014000.1|BT014000 PLN Lycopersicon esculentum clone 133047R, mRNA sequence.	36.1753	24	GDB_Plant_all_mRNA	0	0	0	2	0	0	0	0.3095	0.077382	0.154764	2
CATGAAAAAAATATAAAAAAAAAAAA	5	TC20349 similar to UniRef100_O13760 Cluster: Uncharacterized membrane protein C17A2.10c precursor; n=1; Schizosaccharomyces pombe|Rep: Uncharacterized membrane protein C17A2.10c precursor - Schizosaccharomyces pombe (Fission yeast), partial (12%)	no ref	TC20349 similar to UniRef100_O13760 Cluster: Uncharacterized membrane protein C17A2.10c precursor; n=1; Schizosaccharomyces pombe|Rep: Uncharacterized membrane protein C17A2.10c precursor - Schizosaccharomyces pombe (Fission yeast), partial (12%)	44.1047	25	Asteraceae_TIGR	1	3	0	1	0.2211	0.1739	0	0.1548	0.137442	0.0957807	0.6969
CATGAAAAAAATATATAAAAATAAAT	4	no hit	no hit	no hit	no hit	no hit	no hit	0	4	0	0	0	0.2318	0	0	0.0579551	0.11591	2
CATGAAAAAAATATATCTTTTATGAA	2	no hit	no hit	no hit	no hit	no hit	no hit	0	1	1	0	0	0.058	0.0988	0	0.0391871	0.0482231	1.2306
CATGAAAAAAATATCAAAAAAAAAAA	2	TC20349 similar to UniRef100_O13760 Cluster: Uncharacterized membrane protein C17A2.10c precursor; n=1; Schizosaccharomyces pombe|Rep: Uncharacterized membrane protein C17A2.10c precursor - Schizosaccharomyces pombe (Fission yeast), partial (12%)	no ref	TC20349 similar to UniRef100_O13760 Cluster: Uncharacterized membrane protein C17A2.10c precursor; n=1; Schizosaccharomyces pombe|Rep: Uncharacterized membrane protein C17A2.10c precursor - Schizosaccharomyces pombe (Fission yeast), partial (12%)	36.1753	24	Asteraceae_TIGR	0	1	0	1	0	0.058	0	0.1548	0.0531797	0.0730258	1.3732
CATGAAAAAAATATGTGTTTTCAAGT	2	no hit	no hit	no hit	no hit	no hit	no hit	1	1	0	0	0.2211	0.058	0	0	0.069773	0.104542	1.4983
CATGAAAAAAATATTATTAATAATTT	2	no hit	no hit	no hit	no hit	no hit	no hit	0	1	1	0	0	0.058	0.0988	0	0.0391871	0.0482231	1.2306
CATGAAAAAAATCAAAAAAAAAAAAA	5	TC27993 similar to UniRef100_Q6H976 Cluster: STYLOSA protein; n=1; Antirrhinum majus|Rep: STYLOSA protein - Antirrhinum majus (Garden snapdragon), partial (7%)	no ref	TC27993 similar to UniRef100_Q6H976 Cluster: STYLOSA protein; n=1; Antirrhinum majus|Rep: STYLOSA protein - Antirrhinum majus (Garden snapdragon), partial (7%)	48.0694	24	Asteraceae_TIGR	0	4	0	1	0	0.2318	0	0.1548	0.0966461	0.115946	1.1997
CATGAAAAAAATCAAATATAAAGCTA	5	no hit	no hit	no hit	no hit	no hit	no hit	0	1	1	3	0	0.058	0.0988	0.4643	0.15526	0.209971	1.3524
CATGAAAAAAATCGATGGTGGGTCCG	3	CD847231 homologue to UniRef100_A7P2R4 Cluster: Chromosome chr1 scaffold_5, whole genome shotgun sequence; n=2; Vitis vinifera|Rep: Chromosome chr1 scaffold_5, whole genome shotgun sequence - Vitis vinifera (Grape), partial (10%)	no ref	CD847231 homologue to UniRef100_A7P2R4 Cluster: Chromosome chr1 scaffold_5, whole genome shotgun sequence; n=2; Vitis vinifera|Rep: Chromosome chr1 scaffold_5, whole genome shotgun sequence - Vitis vinifera (Grape), partial (10%)	44.1047	25	Asteraceae_TIGR	0	2	0	1	0	0.1159	0	0.1548	0.0676685	0.0797306	1.1783
CATGAAAAAAATCTCTGAAACAATTT	11	no hit	no hit	no hit	no hit	no hit	no hit	0	2	8	1	0	0.1159	0.7903	0.1548	0.265255	0.35618	1.3428
CATGAAAAAAATGAAAAAAAAAAAAA	9	TC16551	no ref	TC16551 similar to UniRef100_A7P1M3 Cluster: Chromosome chr19 scaffold_4, whole genome shotgun sequence; n=1; Vitis vinifera|Rep: Chromosome chr19 scaffold_4, whole genome shotgun sequence - Vitis vinifera (Grape), partial (76%)	44.1047	22	Asteraceae_TIGR	0	0	4	5	0	0	0.3952	0.7738	0.292248	0.371179	1.2701
CATGAAAAAAATGAAAAAAAAATAAA	2	ES823282 similar to UniRef100_A7PM96 Cluster: Chromosome chr14 scaffold_21, whole genome shotgun sequence; n=1; Vitis vinifera|Rep: Chromosome chr14 scaffold_21, whole genome shotgun sequence - Vitis vinifera (Grape), partial (46%)	no ref	ES823282 similar to UniRef100_A7PM96 Cluster: Chromosome chr14 scaffold_21, whole genome shotgun sequence; n=1; Vitis vinifera|Rep: Chromosome chr14 scaffold_21, whole genome shotgun sequence - Vitis vinifera (Grape), partial (46%)	44.1047	22	all_TIGR_Plant.fa	0	1	1	0	0	0.058	0.0988	0	0.0391871	0.0482231	1.2306
CATGAAAAAAATGAAAACCACCTTTA	2	no hit	no hit	no hit	no hit	no hit	no hit	0	2	0	0	0	0.1159	0	0	0.0289775	0.0579551	2
CATGAAAAAAATGAACAAAAAAAAAA	2	ES823282 similar to UniRef100_A7PM96 Cluster: Chromosome chr14 scaffold_21, whole genome shotgun sequence; n=1; Vitis vinifera|Rep: Chromosome chr14 scaffold_21, whole genome shotgun sequence - Vitis vinifera (Grape), partial (46%)	no ref	ES823282 similar to UniRef100_A7PM96 Cluster: Chromosome chr14 scaffold_21, whole genome shotgun sequence; n=1; Vitis vinifera|Rep: Chromosome chr14 scaffold_21, whole genome shotgun sequence - Vitis vinifera (Grape), partial (46%)	40.14	23	all_TIGR_Plant.fa	0	0	1	1	0	0	0.0988	0.1548	0.0633893	0.0766793	1.2097
CATGAAAAAAATGAGCACGTTCTTTA	2	no hit	no hit	no hit	no hit	no hit	no hit	0	0	1	1	0	0	0.0988	0.1548	0.0633893	0.0766793	1.2097
CATGAAAAAAATGATGGTTAAAAAAA	5	no hit	no hit	no hit	no hit	no hit	no hit	0	2	2	1	0	0.1159	0.1976	0.1548	0.117065	0.0848734	0.725
CATGAAAAAAATGATGGTTATCTTTA	6	no hit	no hit	no hit	no hit	no hit	no hit	0	2	0	4	0	0.1159	0	0.6191	0.183741	0.295309	1.6072
CATGAAAAAAATGATTCAGATAGAGA	3	no hit	no hit	no hit	no hit	no hit	no hit	0	0	3	0	0	0	0.2964	0	0.0740949	0.14819	2
CATGAAAAAAATGATTGACGATTATG	2	no hit	no hit	no hit	no hit	no hit	no hit	0	2	0	0	0	0.1159	0	0	0.0289775	0.0579551	2
CATGAAAAAAATGCATTAGAAGAACC	2	no hit	no hit	no hit	no hit	no hit	no hit	0	1	0	1	0	0.058	0	0.1548	0.0531797	0.0730258	1.3732
CATGAAAAAAATGGAAAAAAAAAAAA	5	minusFS500141 similar to UniRef100_A7PBF6 Cluster: Chromosome chr16 scaffold_10, whole genome shotgun sequence; n=1; Vitis vinifera|Rep: Chromosome chr16 scaffold_10, whole genome shotgun sequence - Vitis vinifera (Grape), partial (49%)	no ref	FS500141 similar to UniRef100_A7PBF6 Cluster: Chromosome chr16 scaffold_10, whole genome shotgun sequence; n=1; Vitis vinifera|Rep: Chromosome chr16 scaffold_10, whole genome shotgun sequence - Vitis vinifera (Grape), partial (49%)	44.1047	22	Asteraceae_TIGR	0	3	2	0	0	0.1739	0.1976	0	0.0928629	0.107665	1.1594
CATGAAAAAAATGTAAAAAAAAAAAA	2	TC20349 similar to UniRef100_O13760 Cluster: Uncharacterized membrane protein C17A2.10c precursor; n=1; Schizosaccharomyces pombe|Rep: Uncharacterized membrane protein C17A2.10c precursor - Schizosaccharomyces pombe (Fission yeast), partial (12%)	no ref	TC20349 similar to UniRef100_O13760 Cluster: Uncharacterized membrane protein C17A2.10c precursor; n=1; Schizosaccharomyces pombe|Rep: Uncharacterized membrane protein C17A2.10c precursor - Schizosaccharomyces pombe (Fission yeast), partial (12%)	36.1753	24	Asteraceae_TIGR	0	1	1	0	0	0.058	0.0988	0	0.0391871	0.0482231	1.2306
CATGAAAAAAATGTATCTGTAATTTG	2	no hit	no hit	no hit	no hit	no hit	no hit	1	1	0	0	0.2211	0.058	0	0	0.069773	0.104542	1.4983
CATGAAAAAAATGTTTTTATTAAAAA	2	no hit	no hit	no hit	no hit	no hit	no hit	0	0	0	2	0	0	0	0.3095	0.077382	0.154764	2
CATGAAAAAAATTAAAAAAAAAAAAA	22	TC4615 homologue to UniRef100_Q9FVD4 Cluster: Ser/Thr specific protein phosphatase 2A B regulatory subunit beta isoform; n=1; Medicago sativa subsp. x varia|Rep: Ser/Thr specific protein phosphatase 2A B regulatory subunit beta isoform - Medicago varia (Alfalfa), partial (95%)	no ref	TC4615 homologue to UniRef100_Q9FVD4 Cluster: Ser/Thr specific protein phosphatase 2A B regulatory subunit beta isoform; n=1; Medicago sativa subsp. x varia|Rep: Ser/Thr specific protein phosphatase 2A B regulatory subunit beta isoform - Medicago varia (Alfalfa), partial (95%)	46.087	23	Asteraceae_TIGR	0	10	10	2	0	0.5796	0.9879	0.3095	0.469253	0.419088	0.8931
CATGAAAAAAATTAAGATAACAAATA	82	no hit	no hit	no hit	no hit	no hit	no hit	2	19	34	27	0.4423	1.1011	3.359	4.1786	2.27025	1.78284	0.7853
CATGAAAAAAATTAATAAAAAAAAAA	2	GR151458 similar to UniRef100_A7RQ83 Cluster: Predicted protein; n=1; Nematostella vectensis|Rep: Predicted protein - Nematostella vectensis (Starlet sea anemone), partial (22%)	no ref	GR151458 similar to UniRef100_A7RQ83 Cluster: Predicted protein; n=1; Nematostella vectensis|Rep: Predicted protein - Nematostella vectensis (Starlet sea anemone), partial (22%)	44.1047	22	Asteraceae_TIGR	0	1	0	1	0	0.058	0	0.1548	0.0531797	0.0730258	1.3732
CATGAAAAAAATTACCAATGATATGG	5	no hit	no hit	no hit	no hit	no hit	no hit	0	1	4	0	0	0.058	0.3952	0	0.113282	0.189903	1.6764
CATGAAAAAAATTATAAAAAAAAAAA	2	TC22729 or TC6003	no ref or no ref	TC22729 weakly similar to UniRef100_A7Q0G1 Cluster: Chromosome chr7 scaffold_42, whole genome shotgun sequence; n=1; Vitis vinifera|Rep: Chromosome chr7 scaffold_42, whole genome shotgun sequence - Vitis vinifera (Grape), partial (41%) or TC6003 similar to UniRef100_A1KXJ6 Cluster: Oil palm polygalacturonase allergen PEST459; n=1; Elaeis guineensis|Rep: Oil palm polygalacturonase allergen PEST459…	44.1047	25	Asteraceae_TIGR	0	0	2	0	0	0	0.1976	0	0.0493966	0.0987933	2
CATGAAAAAAATTATCAAAAAAAAAA	2	no hit	no hit	no hit	no hit	no hit	no hit	0	1	0	1	0	0.058	0	0.1548	0.0531797	0.0730258	1.3732
CATGAAAAAAATTATTTTAAAATAAA	2	no hit	no hit	no hit	no hit	no hit	no hit	0	1	1	0	0	0.058	0.0988	0	0.0391871	0.0482231	1.2306
CATGAAAAAAATTCAAAAAAAAAAAA	2	minusTC9295 similar to UniRef100_A7PLZ8 Cluster: Chromosome chr14 scaffold_21, whole genome shotgun sequence; n=1; Vitis vinifera|Rep: Chromosome chr14 scaffold_21, whole genome shotgun sequence - Vitis vinifera (Grape), partial (74%)	no ref	TC9295 similar to UniRef100_A7PLZ8 Cluster: Chromosome chr14 scaffold_21, whole genome shotgun sequence; n=1; Vitis vinifera|Rep: Chromosome chr14 scaffold_21, whole genome shotgun sequence - Vitis vinifera (Grape), partial (74%)	46.087	23	Asteraceae_TIGR	1	0	1	0	0.2211	0	0.0988	0	0.0799825	0.104997	1.3127
CATGAAAAAAATTCACAAAAAAAAAA	3	minusGE495237 similar to UniRef100_Q05FM9 Cluster: Valyl-tRNA synthetase; n=1; Candidatus Carsonella ruddii PV|Rep: Valyl-tRNA synthetase - Carsonella ruddii (strain PV), partial (3%)	no ref	GE495237 similar to UniRef100_Q05FM9 Cluster: Valyl-tRNA synthetase; n=1; Candidatus Carsonella ruddii PV|Rep: Valyl-tRNA synthetase - Carsonella ruddii (strain PV), partial (3%)	44.1047	22	Asteraceae_TIGR	0	1	1	1	0	0.058	0.0988	0.1548	0.0778781	0.0653473	0.8391
CATGAAAAAAATTCACAATTGAACTA	3	no hit	no hit	no hit	no hit	no hit	no hit	0	0	2	1	0	0	0.1976	0.1548	0.0880876	0.103206	1.1716
CATGAAAAAAATTCATAAAAAAAAAA	3	no hit	no hit	no hit	no hit	no hit	no hit	1	0	1	1	0.2211	0	0.0988	0.1548	0.118674	0.0935947	0.7887
CATGAAAAAAATTCATAAAAACCAAA	3	no hit	no hit	no hit	no hit	no hit	no hit	0	1	2	0	0	0.058	0.1976	0	0.0638854	0.093227	1.4593
CATGAAAAAAATTCATAAAAACCAAT	22	no hit	no hit	no hit	no hit	no hit	no hit	3	8	7	4	0.6634	0.4636	0.6916	0.6191	0.609415	0.101662	0.1668
CATGAAAAAAATTCCTAGGTCCGCCA	7	minusTC54255 similar to UniRef100_Q94F67 Cluster: Quinone oxidoreductase-like protein; n=1; Helianthus annuus|Rep: Quinone oxidoreductase-like protein - Helianthus annuus (Common sunflower), partial (20%)	no ref	TC54255 similar to UniRef100_Q94F67 Cluster: Quinone oxidoreductase-like protein; n=1; Helianthus annuus|Rep: Quinone oxidoreductase-like protein - Helianthus annuus (Common sunflower), partial (20%)	44.1047	25	Asteraceae_TIGR	0	5	2	0	0	0.2898	0.1976	0	0.12184	0.145636	1.1953
CATGAAAAAAATTCTTAGGTTGAAAA	9	no hit	no hit	no hit	no hit	no hit	no hit	0	3	5	1	0	0.1739	0.494	0.1548	0.205649	0.207379	1.0084
CATGAAAAAAATTCTTAGGTTGAGTG	3	no hit	no hit	no hit	no hit	no hit	no hit	0	1	2	0	0	0.058	0.1976	0	0.0638854	0.093227	1.4593
CATGAAAAAAATTGAAAAAAAAAAAA	2	TC7895 similar to UniRef100_A7PPI2 Cluster: Chromosome chr8 scaffold_23, whole genome shotgun sequence; n=1; Vitis vinifera|Rep: Chromosome chr8 scaffold_23, whole genome shotgun sequence - Vitis vinifera (Grape), partial (89%)	no ref	TC7895 similar to UniRef100_A7PPI2 Cluster: Chromosome chr8 scaffold_23, whole genome shotgun sequence; n=1; Vitis vinifera|Rep: Chromosome chr8 scaffold_23, whole genome shotgun sequence - Vitis vinifera (Grape), partial (89%)	46.087	23	Asteraceae_TIGR	0	0	1	1	0	0	0.0988	0.1548	0.0633893	0.0766793	1.2097
CATGAAAAAAATTGTAGTTTCAAATT	6	no hit	no hit	no hit	no hit	no hit	no hit	0	6	0	0	0	0.3477	0	0	0.0869326	0.173865	2
CATGAAAAAAATTTAAAAAAAAAAAA	2	TC20349 similar to UniRef100_O13760 Cluster: Uncharacterized membrane protein C17A2.10c precursor; n=1; Schizosaccharomyces pombe|Rep: Uncharacterized membrane protein C17A2.10c precursor - Schizosaccharomyces pombe (Fission yeast), partial (12%)	no ref	TC20349 similar to UniRef100_O13760 Cluster: Uncharacterized membrane protein C17A2.10c precursor; n=1; Schizosaccharomyces pombe|Rep: Uncharacterized membrane protein C17A2.10c precursor - Schizosaccharomyces pombe (Fission yeast), partial (12%)	36.1753	24	Asteraceae_TIGR	0	1	1	0	0	0.058	0.0988	0	0.0391871	0.0482231	1.2306
CATGAAAAAAATTTGACATTTTTACT	3	no hit	no hit	no hit	no hit	no hit	no hit	1	0	2	0	0.2211	0	0.1976	0	0.104681	0.121257	1.1583
CATGAAAAAAATTTTCTGTCTCTTGA	18	no hit	no hit	no hit	no hit	no hit	no hit	0	5	8	5	0	0.2898	0.7903	0.7738	0.463485	0.386497	0.8339
CATGAAAAAAATTTTGAAAATTAATA	2	no hit	no hit	no hit	no hit	no hit	no hit	1	1	0	0	0.2211	0.058	0	0	0.069773	0.104542	1.4983
CATGAAAAAACAAAAAAAAAAAAACA	2	TC11369 weakly similar to UniRef100_A7Q2X5 Cluster: Chromosome chr12 scaffold_47, whole genome shotgun sequence; n=1; Vitis vinifera|Rep: Chromosome chr12 scaffold_47, whole genome shotgun sequence - Vitis vinifera (Grape), partial (38%)	no ref	TC11369 weakly similar to UniRef100_A7Q2X5 Cluster: Chromosome chr12 scaffold_47, whole genome shotgun sequence; n=1; Vitis vinifera|Rep: Chromosome chr12 scaffold_47, whole genome shotgun sequence - Vitis vinifera (Grape), partial (38%)	46.087	23	Asteraceae_TIGR	0	1	0	1	0	0.058	0	0.1548	0.0531797	0.0730258	1.3732
CATGAAAAAACAAAAAAAAAAAACAA	3	TC15899 similar to UniRef100_Q9SFF7 Cluster: F2O10.12 protein; n=1; Arabidopsis thaliana|Rep: F2O10.12 protein - Arabidopsis thaliana (Mouse-ear cress), partial (19%)	no ref	TC15899 similar to UniRef100_Q9SFF7 Cluster: F2O10.12 protein; n=1; Arabidopsis thaliana|Rep: F2O10.12 protein - Arabidopsis thaliana (Mouse-ear cress), partial (19%)	46.087	23	Asteraceae_TIGR	0	2	1	0	0	0.1159	0.0988	0	0.0536759	0.0623722	1.162
CATGAAAAAACAAAAAAAAAAAACAT	10	TC15899	no ref	TC15899 similar to UniRef100_Q9SFF7 Cluster: F2O10.12 protein; n=1; Arabidopsis thaliana|Rep: F2O10.12 protein - Arabidopsis thaliana (Mouse-ear cress), partial (19%)	46.087	23	Asteraceae_TIGR	3	7	0	0	0.6634	0.4057	0	0	0.267274	0.326064	1.22
CATGAAAAAACAAAAAAAAAAAATAA	2	TC15899 similar to UniRef100_Q9SFF7 Cluster: F2O10.12 protein; n=1; Arabidopsis thaliana|Rep: F2O10.12 protein - Arabidopsis thaliana (Mouse-ear cress), partial (19%)	no ref	TC15899 similar to UniRef100_Q9SFF7 Cluster: F2O10.12 protein; n=1; Arabidopsis thaliana|Rep: F2O10.12 protein - Arabidopsis thaliana (Mouse-ear cress), partial (19%)	44.1047	22	Asteraceae_TIGR	0	0	1	1	0	0	0.0988	0.1548	0.0633893	0.0766793	1.2097
CATGAAAAAACAAAAAAAAAAACATT	104	FS479472 similar to UniRef100_A7PNX3 Cluster: Chromosome chr8 scaffold_23, whole genome shotgun sequence; n=1; Vitis vinifera|Rep: Chromosome chr8 scaffold_23, whole genome shotgun sequence - Vitis vinifera (Grape), partial (65%)	no ref	FS479472 similar to UniRef100_A7PNX3 Cluster: Chromosome chr8 scaffold_23, whole genome shotgun sequence; n=1; Vitis vinifera|Rep: Chromosome chr8 scaffold_23, whole genome shotgun sequence - Vitis vinifera (Grape), partial (65%)	44.1047	22	Asteraceae_TIGR	6	83	7	8	1.3268	4.8103	0.6916	1.2381	2.01669	1.88345	0.9339
CATGAAAAAACAAAAAAAAAAATAAA	3	FS498712 similar to UniRef100_Q6UNT3 Cluster: Hypersensitive-induced response protein; n=1; Cucumis sativus|Rep: Hypersensitive-induced response protein - Cucumis sativus (Cucumber), partial (28%)	no ref	FS498712 similar to UniRef100_Q6UNT3 Cluster: Hypersensitive-induced response protein; n=1; Cucumis sativus|Rep: Hypersensitive-induced response protein - Cucumis sativus (Cucumber), partial (28%)	44.1047	22	Asteraceae_TIGR	0	0	0	3	0	0	0	0.4643	0.116073	0.232146	2
CATGAAAAAACAAAAAAAAAACAAAA	2	BQ974603 weakly similar to UniRef100_A6FJQ2 Cluster: 50S ribosomal protein L5; n=7; Bacteria|Rep: 50S ribosomal protein L5 - Moritella sp. PE36, partial (76%) or FS504540	no ref or no ref	BQ974603 weakly similar to UniRef100_A6FJQ2 Cluster: 50S ribosomal protein L5; n=7; Bacteria|Rep: 50S ribosomal protein L5 - Moritella sp. PE36, partial (76%) or FS504540 weakly similar to UniRef100_A7QTN9 Cluster: Chromosome chr11 scaffold_170, whole genome shotgun sequence; n=1; Vitis vinifera|Rep: Chromosome chr11 scaffold_170, whole genome shotgun sequence - Vitis vinifera (Grape), partial (1…	44.1047	22	Asteraceae_TIGR	0	2	0	0	0	0.1159	0	0	0.0289775	0.0579551	2
CATGAAAAAACAAAAAAAAAACATTT	4	minusGO985665 homologue to UniRef100_A7Q9W1 Cluster: Chromosome chr8 scaffold_68, whole genome shotgun sequence; n=1; Vitis vinifera|Rep: Chromosome chr8 scaffold_68, whole genome shotgun sequence - Vitis vinifera (Grape), partial (33%)	no ref	GO985665 homologue to UniRef100_A7Q9W1 Cluster: Chromosome chr8 scaffold_68, whole genome shotgun sequence; n=1; Vitis vinifera|Rep: Chromosome chr8 scaffold_68, whole genome shotgun sequence - Vitis vinifera (Grape), partial (33%)	42.1223	21	Asteraceae_TIGR	1	1	2	0	0.2211	0.058	0.1976	0	0.11917	0.107231	0.8998
CATGAAAAAACAAAAAAAAAATAAAA	4	TC2142 similar to UniRef100_Q6UNT3 Cluster: Hypersensitive-induced response protein; n=1; Cucumis sativus|Rep: Hypersensitive-induced response protein - Cucumis sativus (Cucumber), complete	no ref	TC2142 similar to UniRef100_Q6UNT3 Cluster: Hypersensitive-induced response protein; n=1; Cucumis sativus|Rep: Hypersensitive-induced response protein - Cucumis sativus (Cucumber), complete	46.087	23	Asteraceae_TIGR	1	1	0	2	0.2211	0.058	0	0.3095	0.147155	0.143119	0.9726
CATGAAAAAACAAAAAACATTTAAAA	2	no hit	no hit	no hit	no hit	no hit	no hit	0	0	1	1	0	0	0.0988	0.1548	0.0633893	0.0766793	1.2097
CATGAAAAAACAAAAAACATTTACCT	2	no hit	no hit	no hit	no hit	no hit	no hit	0	2	0	0	0	0.1159	0	0	0.0289775	0.0579551	2
CATGAAAAAACAAAAAACATTTAGGG	2	no hit	no hit	no hit	no hit	no hit	no hit	0	2	0	0	0	0.1159	0	0	0.0289775	0.0579551	2
CATGAAAAAACAAAAAACATTTATAC	2	no hit	no hit	no hit	no hit	no hit	no hit	0	1	1	0	0	0.058	0.0988	0	0.0391871	0.0482231	1.2306
CATGAAAAAACAAAAAACATTTATAT	15	no hit	no hit	no hit	no hit	no hit	no hit	1	5	5	4	0.2211	0.2898	0.494	0.6191	0.405984	0.183315	0.4515
CATGAAAAAACAAACACAACAAATCA	2	no hit	no hit	no hit	no hit	no hit	no hit	0	0	0	2	0	0	0	0.3095	0.077382	0.154764	2
CATGAAAAAACAAACTTAATTGTTGA	2	no hit	no hit	no hit	no hit	no hit	no hit	0	1	1	0	0	0.058	0.0988	0	0.0391871	0.0482231	1.2306
CATGAAAAAACAAAGAAACTGATTTT	27	124603745 or 125353558	EH703045.1 or EL368070.1	gi|124603745|gb|EH703045.1|EH703045 EST CCIS1910.b1_L22.ab1 CCI(LMS) chicory Cichorium intybus cDNA clone CCIS1910, mRNA sequence. or gi|125353558|gb|EL368070.1|EL368070 EST CCES4215.b1_N22.ab1 CCE(LMS) endive Cichorium endivia cDNA clone CCES4215, mRNA sequence.	52.0341	26	GDB_Plant_all_EST	0	6	17	4	0	0.3477	1.6795	0.6191	0.661568	0.724369	1.0949
CATGAAAAAACAAAGCTTTCTCATTA	7	no hit	no hit	no hit	no hit	no hit	no hit	0	4	2	1	0	0.2318	0.1976	0.1548	0.146043	0.102338	0.7007
CATGAAAAAACAACCAAAAAAAAAAA	8	minusTC21146 or minusTC21146	no ref or no ref	TC19940 or TC19940	42.1223	21	Asteraceae_TIGR	0	4	3	1	0	0.2318	0.2964	0.1548	0.170741	0.127702	0.7479
CATGAAAAAACAACCAAGTCATCTTG	261	no hit	no hit	no hit	no hit	no hit	no hit	12	85	152	12	2.6536	4.9262	15.0166	1.8572	6.11339	6.07622	0.9939
CATGAAAAAACAACCAGGTCATCAAA	2	no hit	no hit	no hit	no hit	no hit	no hit	0	1	1	0	0	0.058	0.0988	0	0.0391871	0.0482231	1.2306
CATGAAAAAACAACCAGGTCATCTTG	117	no hit	no hit	no hit	no hit	no hit	no hit	7	91	0	19	1.548	5.2739	0	2.9405	2.4406	2.23837	0.9171
CATGAAAAAACAAGAACATACATCAA	167	no hit	no hit	no hit	no hit	no hit	no hit	10	78	37	42	2.2114	4.5205	3.6554	6.5001	4.22182	1.79281	0.4247
CATGAAAAAACAAGTTAAAAAGAAAA	2	no hit	no hit	no hit	no hit	no hit	no hit	0	1	1	0	0	0.058	0.0988	0	0.0391871	0.0482231	1.2306
CATGAAAAAACAATAAAAAAAAAAAA	2	TC5839	no ref	TC5839 similar to UniRef100_A7NWA5 Cluster: 50S ribosomal protein L33; n=1; Vitis vinifera|Rep: 50S ribosomal protein L33 - Vitis vinifera (Grape), partial (81%)	44.1047	22	Asteraceae_TIGR	0	2	0	0	0	0.1159	0	0	0.0289775	0.0579551	2
CATGAAAAAACACAAAAAAAAAAAAA	2	BQ973520 or BQ974557 or BU672038 or DC241098 or TC11165 or TC59124 similar to UniRef100_A9TTX0 Cluster: Predicted protein; n=1; Physcomitrella patens subsp. patens|Rep: Predicted protein - Physcomitrella patens subsp. patens, partial (92%)	no ref or no ref or no ref or no ref or no ref or no ref	BQ973520 weakly similar to UniRef100_A6PV85 Cluster: Chromosome segregation ATPases-like protein; n=1; Victivallis vadensis ATCC BAA-548|Rep: Chromosome segregation ATPases-like protein - Victivallis vadensis ATCC BAA-548, partial (6%) or BQ974557 similar to UniRef100_A0MKC8 Cluster: Ubiquitin extension protein; n=2; core eudicotyledons|Rep: Ubiquitin extension protein - Capsicum annuum (Bell pep…	44.1047	22	Asteraceae_TIGR	0	1	0	1	0	0.058	0	0.1548	0.0531797	0.0730258	1.3732
CATGAAAAAACACATAATTACAAAAA	124	no hit	no hit	no hit	no hit	no hit	no hit	5	35	42	42	1.1057	2.0284	4.1493	6.5001	3.44588	2.40199	0.6971
CATGAAAAAACAGATTATCTTCTTCG	124	no hit	no hit	no hit	no hit	no hit	no hit	48	43	20	13	10.6146	2.4921	1.9759	2.0119	4.27361	4.23385	0.9907
CATGAAAAAACAGCCAATCGCAAGGT	5	GE509050 homologue to UniRef100_Q8LB10 Cluster: ATP-dependent Clp protease proteolytic subunit-related protein 4, chloroplast precursor; n=1; Arabidopsis thaliana|Rep: ATP-dependent Clp protease proteolytic subunit-related protein 4, chloroplast precursor - Arabidopsis thaliana (Mouse-ear cress), partial (47%)	no ref	GE509050 homologue to UniRef100_Q8LB10 Cluster: ATP-dependent Clp protease proteolytic subunit-related protein 4, chloroplast precursor; n=1; Arabidopsis thaliana|Rep: ATP-dependent Clp protease proteolytic subunit-related protein 4, chloroplast precursor - Arabidopsis thaliana (Mouse-ear cress), partial (47%)	36.1753	24	Asteraceae_TIGR	2	1	2	0	0.4423	0.058	0.1976	0	0.174454	0.196866	1.1285
CATGAAAAAACATCAAAGGGAAAATC	2	no hit	no hit	no hit	no hit	no hit	no hit	0	1	1	0	0	0.058	0.0988	0	0.0391871	0.0482231	1.2306
CATGAAAAAACATTGGTTTTCCCTCC	6	no hit	no hit	no hit	no hit	no hit	no hit	0	3	2	1	0	0.1739	0.1976	0.1548	0.131554	0.0894347	0.6798
CATGAAAAAACATTTATATTAAAAAA	11	no hit	no hit	no hit	no hit	no hit	no hit	0	4	2	5	0	0.2318	0.1976	0.7738	0.300807	0.331481	1.102
CATGAAAAAACATTTATATTCAAAAA	4	no hit	no hit	no hit	no hit	no hit	no hit	1	1	0	2	0.2211	0.058	0	0.3095	0.147155	0.143119	0.9726
CATGAAAAAACATTTATATTCGAAAA	11	no hit	no hit	no hit	no hit	no hit	no hit	0	6	0	5	0	0.3477	0	0.7738	0.280387	0.367534	1.3108
CATGAAAAAACATTTATATTCGTAAA	2	no hit	no hit	no hit	no hit	no hit	no hit	0	1	0	1	0	0.058	0	0.1548	0.0531797	0.0730258	1.3732
CATGAAAAAACATTTATATTCGTATC	3	no hit	no hit	no hit	no hit	no hit	no hit	1	1	1	0	0.2211	0.058	0.0988	0	0.0944713	0.093668	0.9915
CATGAAAAAACCAAAAAAAAAAAAAA	16	CV521733 or FS473924 or FS476969 or FS491243 or TC19579 or TC20121 or TC2465 similar to UniRef100_Q0GPF8 Cluster: BZIP transcription factor bZIP124; n=1; Glycine max|Rep: BZIP transcription factor bZIP124 - Glycine max (Soybean), partial (59%) or TC6573 or TC6660 or TC6781	no ref or no ref or no ref or no ref or no ref or no ref or no ref or no ref or no ref or no ref	CV521733 homologue to UniRef100_Q5BXW2 Cluster: SJCHGC01957 protein; n=1; Schistosoma japonicum|Rep: SJCHGC01957 protein - Schistosoma japonicum (Blood fluke), partial (19%) or FS473924 similar to UniRef100_Q68BJ8 Cluster: Sorbitol transporter; n=1; Malus x domestica|Rep: Sorbitol transporter - Malus domestica (Apple) (Malus sylvestris), partial (28%) or FS476969 similar to UniRef100_Q95JC9-3 Clu…	44.1047	22	Asteraceae_TIGR	0	5	6	5	0	0.2898	0.5928	0.7738	0.414089	0.340711	0.8228
CATGAAAAAACCAAAAAAAAAAAAAG	2	294682448	GO668232.1	gi|294682448|gb|GO668232.1|GO668232 TKN061A01 Taraxacum kok-saghyz root cDNA library (TKN) Taraxacum kok-saghyz cDNA clone TKN061A01, mRNA sequence	44.1047	25	Asteraceae_Entrez_mRNA.fasta	0	2	0	0	0	0.1159	0	0	0.0289775	0.0579551	2
CATGAAAAAACCAAACTTAATTGTTG	8	no hit	no hit	no hit	no hit	no hit	no hit	0	2	4	2	0	0.1159	0.3952	0.3095	0.205153	0.179865	0.8767
CATGAAAAAACCAATATACACCAATG	2	no hit	no hit	no hit	no hit	no hit	no hit	0	1	0	1	0	0.058	0	0.1548	0.0531797	0.0730258	1.3732
CATGAAAAAACCCAAAAAAAAAAAAA	3	minusFS495282 UniRef100_A5FK23 Cluster: Amino acid/peptide transporter; n=1; Flavobacterium johnsoniae UW101|Rep: Amino acid/, partial (2%)	no ref	FS495282 UniRef100_A5FK23 Cluster: Amino acid/peptide transporter; n=1; Flavobacterium johnsoniae UW101|Rep: Amino acid/, partial (2%)	46.087	23	Asteraceae_TIGR	0	2	0	1	0	0.1159	0	0.1548	0.0676685	0.0797306	1.1783
CATGAAAAAACCCAAAACTATACATC	2	45353656 or 45605538 or 45605558	AV770403.1 or BP048858.1 or BP048878.1	gi|45353656|gb|AV770403.1|AV770403 EST AV770403 Lotus japonicus Pods (20-30 mm in length) Lotus japonicus cDNA clone MPD006e02_f 3', mRNA sequence. or gi|45605538|gb|BP048858.1|BP048858 EST BP048858 Lotus corniculatus var. japonicus pods (less than 20 mm in length) Lotus japonicus cDNA clone SPD061e04_f 3', mRNA sequence. or gi|45605558|gb|BP048878.1|BP048878 EST BP048878 Lotus corniculatus var. …	44.1047	22	GDB_Plant_all_EST	1	1	0	0	0.2211	0.058	0	0	0.069773	0.104542	1.4983
CATGAAAAAACCCATTTCTCAAGAAA	2	no hit	no hit	no hit	no hit	no hit	no hit	0	1	0	1	0	0.058	0	0.1548	0.0531797	0.0730258	1.3732
CATGAAAAAACCCCAAAAAAAAAAAA	2	CV521384 homologue to UniRef100_Q5C113 Cluster: SJCHGC03128 protein; n=1; Schistosoma japonicum|Rep: SJCHGC03128 protein - Schistosoma japonicum (Blood fluke), partial (20%) or FS484971 or FS487851 or GR172149	no ref or no ref or no ref or no ref	CV521384 homologue to UniRef100_Q5C113 Cluster: SJCHGC03128 protein; n=1; Schistosoma japonicum|Rep: SJCHGC03128 protein - Schistosoma japonicum (Blood fluke), partial (20%) or FS484971 weakly similar to UniRef100_Q96303 Cluster: Inorganic phosphate transporter 1-4 (AtPht1;4) (H(+)/Pi cotransporter); n=2; Arabidopsis thaliana|Rep: Inorganic phosphate transporter 1-4 (AtPht1;4) (H(+)/Pi cotranspor…	44.1047	22	Asteraceae_TIGR	0	1	1	0	0	0.058	0.0988	0	0.0391871	0.0482231	1.2306
CATGAAAAAACCGCTGAATCAATCCA	2	no hit	no hit	no hit	no hit	no hit	no hit	0	1	0	1	0	0.058	0	0.1548	0.0531797	0.0730258	1.3732
CATGAAAAAACCTAAAATTTAATTAA	7	no hit	no hit	no hit	no hit	no hit	no hit	0	5	2	0	0	0.2898	0.1976	0	0.12184	0.145636	1.1953
CATGAAAAAACCTAAGGATAGTCACT	6	no hit	no hit	no hit	no hit	no hit	no hit	0	5	0	1	0	0.2898	0	0.1548	0.111135	0.139664	1.2567
CATGAAAAAACGAAAAAAAAAAAAAA	10	TC18267 similar to UniRef100_A7Q2E8 Cluster: Chromosome chr1 scaffold_46, whole genome shotgun sequence; n=1; Vitis vinifera|Rep: Chromosome chr1 scaffold_46, whole genome shotgun sequence - Vitis vinifera (Grape), partial (22%)	no ref	TC18267 similar to UniRef100_A7Q2E8 Cluster: Chromosome chr1 scaffold_46, whole genome shotgun sequence; n=1; Vitis vinifera|Rep: Chromosome chr1 scaffold_46, whole genome shotgun sequence - Vitis vinifera (Grape), partial (22%)	46.087	23	Asteraceae_TIGR	1	0	5	4	0.2211	0	0.494	0.6191	0.33354	0.277572	0.8322
CATGAAAAAACGAACATCATCGATAA	3	no hit	no hit	no hit	no hit	no hit	no hit	0	0	1	2	0	0	0.0988	0.3095	0.10208	0.145929	1.4296
CATGAAAAAACGAATATACACCAATG	2	no hit	no hit	no hit	no hit	no hit	no hit	0	0	1	1	0	0	0.0988	0.1548	0.0633893	0.0766793	1.2097
CATGAAAAAACGGAGACCTTTCATCA	2	no hit	no hit	no hit	no hit	no hit	no hit	1	1	0	0	0.2211	0.058	0	0	0.069773	0.104542	1.4983
CATGAAAAAACTAAAAAAAAAAAAAA	13	BU033400 or BU036111 similar to UniRef100_A9U0E0 Cluster: Predicted protein; n=1; Physcomitrella patens subsp. patens|Rep: Predicted protein - Physcomitrella patens subsp. patens, partial (8%) or GR122022 or TC8285	no ref or no ref or no ref or no ref	BU033400 similar to UniRef100_Q9TGI6 Cluster: NADH dehydrogenase subunit 2; n=1; Mesocestoides corti|Rep: NADH dehydrogenase subunit 2 - Mesocestoides corti, partial (12%) or BU036111 similar to UniRef100_A9U0E0 Cluster: Predicted protein; n=1; Physcomitrella patens subsp. patens|Rep: Predicted protein - Physcomitrella patens subsp. patens, partial (8%) or GR122022 similar to UniRef100_Q5CCP7 Clu…	44.1047	22	Asteraceae_TIGR	0	7	3	3	0	0.4057	0.2964	0.4643	0.291589	0.206471	0.7081
CATGAAAAAACTATTAAAAAAAAAAA	2	GR105181 weakly similar to UniRef100_A7Q8Q3 Cluster: Chromosome chr5 scaffold_64, whole genome shotgun sequence; n=1; Vitis vinifera|Rep: Chromosome chr5 scaffold_64, whole genome shotgun sequence - Vitis vinifera (Grape), partial (10%)	no ref	GR105181 weakly similar to UniRef100_A7Q8Q3 Cluster: Chromosome chr5 scaffold_64, whole genome shotgun sequence; n=1; Vitis vinifera|Rep: Chromosome chr5 scaffold_64, whole genome shotgun sequence - Vitis vinifera (Grape), partial (10%)	44.1047	22	Asteraceae_TIGR	0	1	0	1	0	0.058	0	0.1548	0.0531797	0.0730258	1.3732
CATGAAAAAACTCAACTCAAATATTT	4	no hit	no hit	no hit	no hit	no hit	no hit	0	2	2	0	0	0.1159	0.1976	0	0.0783742	0.0964461	1.2306
CATGAAAAAACTCAACTTAAATATTT	3	no hit	no hit	no hit	no hit	no hit	no hit	0	1	0	2	0	0.058	0	0.3095	0.0918707	0.147654	1.6072
CATGAAAAAACTGAATTCACCCGGTG	11	no hit	no hit	no hit	no hit	no hit	no hit	1	3	0	7	0.2211	0.1739	0	1.0833	0.369587	0.485247	1.3129
CATGAAAAAACTGCTGGGATGCGGTC	2	no hit	no hit	no hit	no hit	no hit	no hit	0	1	0	1	0	0.058	0	0.1548	0.0531797	0.0730258	1.3732
CATGAAAAAACTTAAAAAAAAAAAAA	3	TC15954 weakly similar to UniRef100_Q9ZPC0 Cluster: Isochorismate synthase, chloroplast precursor; n=1; Catharanthus roseus|Rep: Isochorismate synthase, chloroplast precursor - Catharanthus roseus (Rosy periwinkle) (Madagascar periwinkle), partial (7%)	no ref	TC15954 weakly similar to UniRef100_Q9ZPC0 Cluster: Isochorismate synthase, chloroplast precursor; n=1; Catharanthus roseus|Rep: Isochorismate synthase, chloroplast precursor - Catharanthus roseus (Rosy periwinkle) (Madagascar periwinkle), partial (7%)	44.1047	25	Asteraceae_TIGR	1	2	0	0	0.2211	0.1159	0	0	0.0842618	0.106359	1.2622
CATGAAAAAAGAAAAAAAAAAAAAAA	866	minusTC8641 homologue to UniRef100_UPI0000D8B7D8 Cluster: predicted gene, ENSMUSG00000063611; n=1; Mus musculus|Rep: predicted gene, ENSMUSG00000063611 - Mus musculus, partial (14%)	no ref	TC8641 homologue to UniRef100_UPI0000D8B7D8 Cluster: predicted gene, ENSMUSG00000063611; n=1; Mus musculus|Rep: predicted gene, ENSMUSG00000063611 - Mus musculus, partial (14%)	50.0517	25	Asteraceae_TIGR	0	866	0	0	0	50.1891	0	0	12.5473	25.0945	2
CATGAAAAAAGAAAAAAAAAAAAAGA	3	TC13207 or TC2391 or TC743 weakly similar to UniRef100_A7PIN0 Cluster: Chromosome chr13 scaffold_17, whole genome shotgun sequence; n=1; Vitis vinifera|Rep: Chromosome chr13 scaffold_17, whole genome shotgun sequence - Vitis vinifera (Grape), partial (12%)	no ref or no ref or no ref	TC13207 weakly similar to UniRef100_A7P0F4 Cluster: Chromosome chr19 scaffold_4, whole genome shotgun sequence; n=1; Vitis vinifera|Rep: Chromosome chr19 scaffold_4, whole genome shotgun sequence - Vitis vinifera (Grape), partial (9%) or TC2391 similar to UniRef100_Q9SSZ9 Cluster: Peroxidase 1; n=1; Scutellaria baicalensis|Rep: Peroxidase 1 - Scutellaria baicalensis (Baical skullcap), partial (94…	46.087	23	Asteraceae_TIGR	0	0	2	1	0	0	0.1976	0.1548	0.0880876	0.103206	1.1716
CATGAAAAAAGAAAAAAAAAAACTGC	5	227954921	GO615709.1	gi|227954921|gb|GO615709.1|GO615709 VSU_2007_V1_plate-003_M13F_I19 Vernonia Galamensis L embryo cDNA library Vernonia galamensis cDNA, mRNA sequence	44.1047	22	Asteraceae_Entrez_mRNA.fasta	0	2	3	0	0	0.1159	0.2964	0	0.103072	0.139977	1.358
CATGAAAAAAGAAAAAAAAAAATAAA	2	TC12761	no ref	TC12761 similar to UniRef100_A7NWI7 Cluster: Chromosome chr5 scaffold_2, whole genome shotgun sequence; n=1; Vitis vinifera|Rep: Chromosome chr5 scaffold_2, whole genome shotgun sequence - Vitis vinifera (Grape), partial (77%)	44.1047	22	Asteraceae_TIGR	1	0	0	1	0.2211	0	0	0.1548	0.0939752	0.111845	1.1902
CATGAAAAAAGAAAAAAAAAAGAAAA	2	BJ572655	no ref	BJ572655	46.087	23	Asteraceae_TIGR	0	0	0	2	0	0	0	0.3095	0.077382	0.154764	2
CATGAAAAAAGAAAAAAAAAATAAAA	2	FS457699	no ref	FS457699 similar to UniRef100_A7QPR4 Cluster: Chromosome chr10 scaffold_138, whole genome shotgun sequence; n=2; Vitis vinifera|Rep: Chromosome chr10 scaffold_138, whole genome shotgun sequence - Vitis vinifera (Grape), partial (20%)	44.1047	22	Asteraceae_TIGR	0	0	1	1	0	0	0.0988	0.1548	0.0633893	0.0766793	1.2097
CATGAAAAAAGAAAAAAATGATGGTT	2	no hit	no hit	no hit	no hit	no hit	no hit	0	2	0	0	0	0.1159	0	0	0.0289775	0.0579551	2
CATGAAAAAAGAAAAATAACTGCAAA	2	no hit	no hit	no hit	no hit	no hit	no hit	0	0	1	1	0	0	0.0988	0.1548	0.0633893	0.0766793	1.2097
CATGAAAAAAGAAAAATGAAAATGAA	17	minus227954662	minusGO614930.1	gi|227954662|gb|GO614930.1|GO614930 VSU_2007_V1_plate-001_M13F_F20 Vernonia Galamensis L embryo cDNA library Vernonia galamensis cDNA, mRNA sequence	42.1223	24	Asteraceae_Entrez_mRNA.fasta	0	3	12	2	0	0.1739	1.1855	0.3095	0.417228	0.527628	1.2646
CATGAAAAAAGAAAACAAAAAAAAAA	4	TC14340 weakly similar to UniRef100_A9VVF7 Cluster: AAA ATPase containing von Willebrand factor type A (VWA)-like domain; n=1; Bacillus weihenstephanensis KBAB4|Rep: AAA ATPase containing von Willebrand factor type A (VWA)-like domain - Bacillus weihenstephanensis KBAB4, partial (22%)	no ref	TC14340 weakly similar to UniRef100_A9VVF7 Cluster: AAA ATPase containing von Willebrand factor type A (VWA)-like domain; n=1; Bacillus weihenstephanensis KBAB4|Rep: AAA ATPase containing von Willebrand factor type A (VWA)-like domain - Bacillus weihenstephanensis KBAB4, partial (22%)	44.1047	22	Asteraceae_TIGR	0	0	1	3	0	0	0.0988	0.4643	0.140771	0.220651	1.5674
CATGAAAAAAGAAAGAAAAAAAAAAA	3	FS463236	no ref	FS463236 homologue to UniRef100_A4LAP5 Cluster: BRI1 protein; n=1; Solanum pimpinellifolium|Rep: BRI1 protein - Solanum pimpinellifolium (Currant tomato) (Lycopersiconpimpinellifolium), partial (3%)	44.1047	22	Asteraceae_TIGR	0	0	2	1	0	0	0.1976	0.1548	0.0880876	0.103206	1.1716
CATGAAAAAAGAAATGATAATGGATG	18	no hit	no hit	no hit	no hit	no hit	no hit	0	13	5	0	0	0.7534	0.494	0	0.311846	0.375343	1.2036
CATGAAAAAAGAAGCCAGAAATTTTA	19	no hit	no hit	no hit	no hit	no hit	no hit	1	10	5	3	0.2211	0.5796	0.494	0.4643	0.439736	0.153707	0.3495
CATGAAAAAAGAAGGGATATTCTTTT	7	no hit	no hit	no hit	no hit	no hit	no hit	0	3	4	0	0	0.1739	0.3952	0	0.14226	0.187474	1.3178
CATGAAAAAAGAATGTAATTGTTTTA	2	no hit	no hit	no hit	no hit	no hit	no hit	0	1	0	1	0	0.058	0	0.1548	0.0531797	0.0730258	1.3732
CATGAAAAAAGAATTTGAAATGACAA	2	no hit	no hit	no hit	no hit	no hit	no hit	0	1	1	0	0	0.058	0.0988	0	0.0391871	0.0482231	1.2306
CATGAAAAAAGAATTTGAAATGACAG	6	no hit	no hit	no hit	no hit	no hit	no hit	0	5	1	0	0	0.2898	0.0988	0	0.0971422	0.136606	1.4062
CATGAAAAAAGACAAAAAAAAATGTT	2	no hit	no hit	no hit	no hit	no hit	no hit	0	0	0	2	0	0	0	0.3095	0.077382	0.154764	2
CATGAAAAAAGACAAAAAAAATGTTT	8	no hit	no hit	no hit	no hit	no hit	no hit	0	1	7	0	0	0.058	0.6916	0	0.187377	0.337226	1.7997
CATGAAAAAAGACAACTTCTGTTTTA	2	90493156	DY955014.1	gi|90493156|gb|DY955014.1|DY955014 EST CHPZ2539.b1_E12.ab1 CHP(XYZ) plains sunflower Helianthus petiolaris cDNA clone CHPZ2539, mRNA sequence.	52.0341	26	GDB_Plant_all_EST	0	0	1	1	0	0	0.0988	0.1548	0.0633893	0.0766793	1.2097
CATGAAAAAAGACATATATAGCTTAA	11	no hit	no hit	no hit	no hit	no hit	no hit	0	2	9	0	0	0.1159	0.8891	0	0.251262	0.428747	1.7064
CATGAAAAAAGACCTTAAAAGGATGT	3	no hit	no hit	no hit	no hit	no hit	no hit	0	2	1	0	0	0.1159	0.0988	0	0.0536759	0.0623722	1.162
CATGAAAAAAGAGAAAAAAAAAAAAA	2	FS448793	no ref	FS448793	46.087	23	Asteraceae_TIGR	0	0	0	2	0	0	0	0.3095	0.077382	0.154764	2
CATGAAAAAAGAGGAAGCTTATATAA	3	no hit	no hit	no hit	no hit	no hit	no hit	0	1	0	2	0	0.058	0	0.3095	0.0918707	0.147654	1.6072
CATGAAAAAAGAGTCGAATTGGAAGT	2	211757677	GE599116.1	gi|211757677|gb|GE599116.1|GE599116 CCPW7541.b2_I14.ab1 CCP(UWX) Globe Artichoke Cynara cardunculus var. scolymus cDNA clone CCPW7541, mRNA sequence	44.1047	22	Asteraceae_Entrez_mRNA.fasta	0	2	0	0	0	0.1159	0	0	0.0289775	0.0579551	2
CATGAAAAAAGATCAAAAAAAAAAAA	2	160950949	CU229038.1	gi|160950949|gb|CU229038.1|CU229038 PLN Populus EST from severe drought-stressed leaves.	36.1753	24	GDB_Plant_all_mRNA	1	0	1	0	0.2211	0	0.0988	0	0.0799825	0.104997	1.3127
CATGAAAAAAGATCACAAAAAAAAAA	22	no hit	no hit	no hit	no hit	no hit	no hit	0	8	7	7	0	0.4636	0.6916	1.0833	0.559635	0.452432	0.8084
CATGAAAAAAGATCACAAAAAGAAAA	4	no hit	no hit	no hit	no hit	no hit	no hit	1	2	1	0	0.2211	0.1159	0.0988	0	0.10896	0.0905678	0.8312
CATGAAAAAAGATCACAAAAATAAAA	39	no hit	no hit	no hit	no hit	no hit	no hit	4	14	15	6	0.8845	0.8114	1.4819	0.9286	1.0266	0.307358	0.2994
CATGAAAAAAGATCACAAAAATAAAG	29	no hit	no hit	no hit	no hit	no hit	no hit	3	11	7	8	0.6634	0.6375	0.6916	1.2381	0.807645	0.287825	0.3564
CATGAAAAAAGATCACAAAAGTAAAA	5	no hit	no hit	no hit	no hit	no hit	no hit	0	1	2	2	0	0.058	0.1976	0.3095	0.141267	0.1395	0.9875
CATGAAAAAAGATCACGAAAAAAAAA	3	no hit	no hit	no hit	no hit	no hit	no hit	1	1	1	0	0.2211	0.058	0.0988	0	0.0944713	0.093668	0.9915
CATGAAAAAAGATCATTTTGATAAAA	10	no hit	no hit	no hit	no hit	no hit	no hit	0	7	3	0	0	0.4057	0.2964	0	0.175516	0.207523	1.1824
CATGAAAAAAGATCATTTTGATAAAG	2	no hit	no hit	no hit	no hit	no hit	no hit	0	2	0	0	0	0.1159	0	0	0.0289775	0.0579551	2
CATGAAAAAAGATCATTTTGATATTT	2339	no hit	no hit	no hit	no hit	no hit	no hit	176	1296	798	69	38.9201	75.1098	78.837	10.6787	50.8864	32.2896	0.6345
CATGAAAAAAGATCCAGAACAAATGA	19	no hit	no hit	no hit	no hit	no hit	no hit	2	15	2	0	0.4423	0.8693	0.1976	0	0.377297	0.374595	0.9928
CATGAAAAAAGATCGCAAAAAAAAAA	5	no hit	no hit	no hit	no hit	no hit	no hit	0	2	2	1	0	0.1159	0.1976	0.1548	0.117065	0.0848734	0.725
CATGAAAAAAGATCTAAAAAAAAAAA	2	no hit	no hit	no hit	no hit	no hit	no hit	0	2	0	0	0	0.1159	0	0	0.0289775	0.0579551	2
CATGAAAAAAGATGAATTAGATCTCC	6	no hit	no hit	no hit	no hit	no hit	no hit	0	6	0	0	0	0.3477	0	0	0.0869326	0.173865	2
CATGAAAAAAGATGGATGGATGTATG	3	no hit	no hit	no hit	no hit	no hit	no hit	0	3	0	0	0	0.1739	0	0	0.0434663	0.0869326	2
CATGAAAAAAGCAAAAAAAAAAAAAA	6	FS481912	no ref	FS481912 similar to UniRef100_A7P0A0 Cluster: Chromosome chr6 scaffold_3, whole genome shotgun sequence; n=1; Vitis vinifera|Rep: Chromosome chr6 scaffold_3, whole genome shotgun sequence - Vitis vinifera (Grape), partial (34%)	44.1047	22	Asteraceae_TIGR	0	0	3	3	0	0	0.2964	0.4643	0.190168	0.230038	1.2097
CATGAAAAAAGCAATAAACTATCCCT	6	no hit	no hit	no hit	no hit	no hit	no hit	0	1	0	5	0	0.058	0	0.7738	0.207944	0.378239	1.8189
CATGAAAAAAGCAGTCGTTACGCTTT	3	no hit	no hit	no hit	no hit	no hit	no hit	0	2	0	1	0	0.1159	0	0.1548	0.0676685	0.0797306	1.1783
CATGAAAAAAGCCATTTTTCTTTGTT	4	no hit	no hit	no hit	no hit	no hit	no hit	0	3	1	0	0	0.1739	0.0988	0	0.0681646	0.0844661	1.2391
CATGAAAAAAGCCGCATTGCTAAGGT	4	no hit	no hit	no hit	no hit	no hit	no hit	0	3	1	0	0	0.1739	0.0988	0	0.0681646	0.0844661	1.2391
CATGAAAAAAGCTCAGTAAGCCTCCT	3	no hit	no hit	no hit	no hit	no hit	no hit	0	0	3	0	0	0	0.2964	0	0.0740949	0.14819	2
CATGAAAAAAGGAAGCAAGAAATTTA	11	no hit	no hit	no hit	no hit	no hit	no hit	1	7	3	0	0.2211	0.4057	0.2964	0	0.230801	0.171511	0.7431
CATGAAAAAAGGAAGGACGTCACCGG	2	no hit	no hit	no hit	no hit	no hit	no hit	0	2	0	0	0	0.1159	0	0	0.0289775	0.0579551	2
CATGAAAAAAGGACGATTTATTGAAA	2	no hit	no hit	no hit	no hit	no hit	no hit	0	2	0	0	0	0.1159	0	0	0.0289775	0.0579551	2
CATGAAAAAAGGATCAGAAAAGAGCT	7	no hit	no hit	no hit	no hit	no hit	no hit	1	3	2	1	0.2211	0.1739	0.1976	0.1548	0.186838	0.0288038	0.1542
CATGAAAAAAGGCAGGAATAATTAGA	3	no hit	no hit	no hit	no hit	no hit	no hit	0	0	3	0	0	0	0.2964	0	0.0740949	0.14819	2
CATGAAAAAAGGCAGGACTCTTAATG	6	no hit	no hit	no hit	no hit	no hit	no hit	0	2	3	1	0	0.1159	0.2964	0.1548	0.141763	0.122257	0.8624
CATGAAAAAAGGCAGGAGTTTTAATG	5	no hit	no hit	no hit	no hit	no hit	no hit	0	2	1	2	0	0.1159	0.0988	0.3095	0.131058	0.129484	0.988
CATGAAAAAAGGCAGGAGTTTTGCTT	676	no hit	no hit	no hit	no hit	no hit	no hit	156	239	102	179	34.4974	13.8513	10.0769	27.7027	21.5321	11.4948	0.5338
CATGAAAAAAGGCGCAAGCCATTTGA	5	no hit	no hit	no hit	no hit	no hit	no hit	0	0	3	2	0	0	0.2964	0.3095	0.151477	0.174993	1.1552
CATGAAAAAAGGGGCACAGATATTCA	3	no hit	no hit	no hit	no hit	no hit	no hit	0	1	0	2	0	0.058	0	0.3095	0.0918707	0.147654	1.6072
CATGAAAAAAGGTAAAAAAAAAAAAA	2	DC242265 similar to UniRef100_A9V854 Cluster: Predicted protein; n=1; Monosiga brevicollis MX1|Rep: Predicted protein - Monosiga brevicollis MX1, partial (7%)	no ref	DC242265 similar to UniRef100_A9V854 Cluster: Predicted protein; n=1; Monosiga brevicollis MX1|Rep: Predicted protein - Monosiga brevicollis MX1, partial (7%)	46.087	23	Asteraceae_TIGR	0	1	1	0	0	0.058	0.0988	0	0.0391871	0.0482231	1.2306
CATGAAAAAAGGTATAAATTAATTTC	2	no hit	no hit	no hit	no hit	no hit	no hit	0	0	0	2	0	0	0	0.3095	0.077382	0.154764	2
CATGAAAAAAGGTTTAGTTGTTTTCT	2	no hit	no hit	no hit	no hit	no hit	no hit	1	1	0	0	0.2211	0.058	0	0	0.069773	0.104542	1.4983
CATGAAAAAAGTAAAAAAAAAAAAAA	9	BQ912635	no ref	BQ912635	44.1047	22	Asteraceae_TIGR	0	0	6	3	0	0	0.5928	0.4643	0.264263	0.309619	1.1716
CATGAAAAAAGTATAAGAAAAAAAAA	2	no hit	no hit	no hit	no hit	no hit	no hit	0	1	0	1	0	0.058	0	0.1548	0.0531797	0.0730258	1.3732
CATGAAAAAAGTGAAAAAAAAAAAAA	2	ES823282 similar to UniRef100_A7PM96 Cluster: Chromosome chr14 scaffold_21, whole genome shotgun sequence; n=1; Vitis vinifera|Rep: Chromosome chr14 scaffold_21, whole genome shotgun sequence - Vitis vinifera (Grape), partial (46%)	no ref	ES823282 similar to UniRef100_A7PM96 Cluster: Chromosome chr14 scaffold_21, whole genome shotgun sequence; n=1; Vitis vinifera|Rep: Chromosome chr14 scaffold_21, whole genome shotgun sequence - Vitis vinifera (Grape), partial (46%)	40.14	23	all_TIGR_Plant.fa	0	1	0	1	0	0.058	0	0.1548	0.0531797	0.0730258	1.3732
CATGAAAAAAGTGAGAGCGAGATGAA	2	no hit	no hit	no hit	no hit	no hit	no hit	0	2	0	0	0	0.1159	0	0	0.0289775	0.0579551	2
CATGAAAAAAGTTCAAAAAAAAAAAA	2	18175947	AY072134.1	gi|18175947|gb|AY072134.1|AY072134 PLN Arabidopsis thaliana putative nitrate transporter protein (At1g27040) mRNA, complete cds.	40.14	20	GDB_Plant_all_mRNA	0	1	0	1	0	0.058	0	0.1548	0.0531797	0.0730258	1.3732
CATGAAAAAATAAAAAAAAAAAAACA	2	minusCV516150 or minusTC9450 similar to UniRef100_Q5Z5Q8 Cluster: Adsorption protein-like; n=1; Oryza sativa Japonica Group|Rep: Adsorption protein-like - Oryza sativa subsp. japonica (Rice), partial (16%)	no ref or no ref	CV516150 similar to UniRef100_O49347 Cluster: Photosystem II core complex proteins psbY, chloroplast precursor (L- arginine-metabolizing enzyme) (L-AME) [Contains: Photosystem II protein psbY-1 (psbY-A1); Photosystem II protein psbY-2 (psbY-A2)]; n=3; Arabidopsis thaliana|Rep: Photosystem II core complex proteins psbY, chloroplast precursor (L- arginine-metabolizing enzyme) (L-AME) [Contains: Pho…	44.1047	22	Asteraceae_TIGR	1	1	0	0	0.2211	0.058	0	0	0.069773	0.104542	1.4983
CATGAAAAAATAAAAAAAAAAAATAA	2	minusTC7621 similar to UniRef100_Q9ZT11 Cluster: ACC synthase 1; n=1; Antirrhinum majus|Rep: ACC synthase 1 - Antirrhinum majus (Garden snapdragon), partial (6%)	no ref	TC7621 similar to UniRef100_Q9ZT11 Cluster: ACC synthase 1; n=1; Antirrhinum majus|Rep: ACC synthase 1 - Antirrhinum majus (Garden snapdragon), partial (6%)	44.1047	22	Asteraceae_TIGR	0	0	1	1	0	0	0.0988	0.1548	0.0633893	0.0766793	1.2097
CATGAAAAAATAAAAAAAAAAATAAA	7	CV518994 or FS451412 or TC3125 or TC7976	no ref or no ref or no ref or no ref	CV518994 or FS451412 similar to UniRef100_A7QSA0 Cluster: Chromosome chr3 scaffold_157, whole genome shotgun sequence; n=1; Vitis vinifera|Rep: Chromosome chr3 scaffold_157, whole genome shotgun sequence - Vitis vinifera (Grape), partial (19%) or TC3125 weakly similar to UniRef100_A7NX77 Cluster: Chromosome chr5 scaffold_2, whole genome shotgun sequence; n=1; Vitis vinifera|Rep: Chromosome chr5 s…	44.1047	22	Asteraceae_TIGR	1	1	3	2	0.2211	0.058	0.2964	0.3095	0.22125	0.115618	0.5226
CATGAAAAAATAAAAAAAAAAGAAAA	4	minus289595603	minusGW584140.1	gi|289595603|gb|GW584140.1|GW584140 CtDI_P8_7 Safflower (A-1) drought stressed subtracted cDNA library Carthamus tinctorius cDNA similar to vamp721 (vesicle-associated membrane protein 721), mRNA sequence	44.1047	22	Asteraceae_Entrez_mRNA.fasta	0	0	2	2	0	0	0.1976	0.3095	0.126779	0.153359	1.2097
CATGAAAAAATAAAAAAAAAATAAAA	2	FS448753 or TC9078	no ref or no ref	FS448753 similar to UniRef100_A7QHP5 Cluster: Chromosome chr8 scaffold_99, whole genome shotgun sequence; n=1; Vitis vinifera|Rep: Chromosome chr8 scaffold_99, whole genome shotgun sequence - Vitis vinifera (Grape), partial (40%) or TC9078 similar to UniRef100_Q5NVI3 Cluster: Protein Red; n=1; Pongo pygmaeus|Rep: Protein Red - Pongo pygmaeus (Orangutan), partial (5%)	44.1047	22	Asteraceae_TIGR	0	1	1	0	0	0.058	0.0988	0	0.0391871	0.0482231	1.2306
CATGAAAAAATAAAAAAAAATAAAAA	6	FS451915 or GR147657 or TC11378 or TC15638 or TC5943	no ref or no ref or no ref or no ref or no ref	FS451915 weakly similar to UniRef100_A7PS07 Cluster: ATP-dependent Clp protease proteolytic subunit; n=1; Vitis vinifera|Rep: ATP-dependent Clp protease proteolytic subunit - Vitis vinifera (Grape), partial (13%) or GR147657 similar to UniRef100_A7P361 Cluster: Chromosome chr1 scaffold_5, whole genome shotgun sequence; n=1; Vitis vinifera|Rep: Chromosome chr1 scaffold_5, whole genome shotgun sequ…	44.1047	22	Asteraceae_TIGR	2	1	2	1	0.4423	0.058	0.1976	0.1548	0.213145	0.163538	0.7673
CATGAAAAAATAAAAAAAACAAAAAA	2	211762415	GE601671.1	gi|211762415|gb|GE601671.1|GE601671 CCPW9933.b1_J12.ab1 CCP(UWX) Globe Artichoke Cynara cardunculus var. scolymus cDNA clone CCPW9933, mRNA sequence	42.1223	24	Asteraceae_Entrez_mRNA.fasta	0	1	0	1	0	0.058	0	0.1548	0.0531797	0.0730258	1.3732
CATGAAAAAATAAAAAAAAGAAAAAA	3	TC462 or TC57512 similar to UniRef100_A7Q2K0 Cluster: Chromosome chr1 scaffold_46, whole genome shotgun sequence; n=1; Vitis vinifera|Rep: Chromosome chr1 scaffold_46, whole genome shotgun sequence - Vitis vinifera (Grape), partial (25%)	no ref or no ref	TC462 similar to UniRef100_Q74GK0 Cluster: Polysaccharide deacetylase domain protein; n=1; Geobacter sulfurreducens|Rep: Polysaccharide deacetylase domain protein - Geobacter sulfurreducens, partial (9%) or TC57512 similar to UniRef100_A7Q2K0 Cluster: Chromosome chr1 scaffold_46, whole genome shotgun sequence; n=1; Vitis vinifera|Rep: Chromosome chr1 scaffold_46, whole genome shotgun sequence - V…	44.1047	22	Asteraceae_TIGR	0	0	1	2	0	0	0.0988	0.3095	0.10208	0.145929	1.4296
CATGAAAAAATAAAAAAAATAAATAA	2	TC12417 weakly similar to UniRef100_Q0D1J9 Cluster: Predicted protein; n=1; Aspergillus terreus NIH2624|Rep: Predicted protein - Aspergillus terreus (strain NIH 2624), partial (5%)	no ref	TC12417 weakly similar to UniRef100_Q0D1J9 Cluster: Predicted protein; n=1; Aspergillus terreus NIH2624|Rep: Predicted protein - Aspergillus terreus (strain NIH 2624), partial (5%)	44.1047	22	Asteraceae_TIGR	1	0	0	1	0.2211	0	0	0.1548	0.0939752	0.111845	1.1902
CATGAAAAAATAAAAAAAATTAAAAA	2	minusBQ875511 weakly similar to UniRef100_Q6DBG0 Cluster: At2g47485; n=1; Arabidopsis thaliana|Rep: At2g47485 - Arabidopsis thaliana (Mouse-ear cress), partial (13%)	no ref	BQ875511 weakly similar to UniRef100_Q6DBG0 Cluster: At2g47485; n=1; Arabidopsis thaliana|Rep: At2g47485 - Arabidopsis thaliana (Mouse-ear cress), partial (13%)	44.1047	22	Asteraceae_TIGR	0	0	1	1	0	0	0.0988	0.1548	0.0633893	0.0766793	1.2097
CATGAAAAAATAAAAAAAGTAAAAAA	3	no hit	no hit	no hit	no hit	no hit	no hit	0	1	1	1	0	0.058	0.0988	0.1548	0.0778781	0.0653473	0.8391
CATGAAAAAATAAAAAAATAAAAAAA	4	TC7176	no ref	TC7176 similar to UniRef100_A7NZ79 Cluster: Chromosome chr6 scaffold_3, whole genome shotgun sequence; n=1; Vitis vinifera|Rep: Chromosome chr6 scaffold_3, whole genome shotgun sequence - Vitis vinifera (Grape), partial (46%)	46.087	23	Asteraceae_TIGR	0	0	0	4	0	0	0	0.6191	0.154764	0.309528	2
CATGAAAAAATAAAAAAATTAAAAAA	2	TC17627 weakly similar to UniRef100_Q9LP65 Cluster: T1N15.21; n=2; Arabidopsis thaliana|Rep: T1N15.21 - Arabidopsis thaliana (Mouse-ear cress), partial (69%)	no ref	TC17627 weakly similar to UniRef100_Q9LP65 Cluster: T1N15.21; n=2; Arabidopsis thaliana|Rep: T1N15.21 - Arabidopsis thaliana (Mouse-ear cress), partial (69%)	42.1223	21	Asteraceae_TIGR	0	1	1	0	0	0.058	0.0988	0	0.0391871	0.0482231	1.2306
CATGAAAAAATAAAAAATAAAAAAAA	5	CV520420 similar to UniRef100_Q755T5 Cluster: AER433Wp; n=1; Eremothecium gossypii|Rep: AER433Wp - Ashbya gossypii (Yeast) (Eremothecium gossypii), partial (11%)	no ref	CV520420 similar to UniRef100_Q755T5 Cluster: AER433Wp; n=1; Eremothecium gossypii|Rep: AER433Wp - Ashbya gossypii (Yeast) (Eremothecium gossypii), partial (11%)	48.0694	24	Asteraceae_TIGR	0	1	2	2	0	0.058	0.1976	0.3095	0.141267	0.1395	0.9875
CATGAAAAAATAAAAAGAAAAAAATG	2	DV212569	no ref	DV212569	48.0694	24	Asteraceae_TIGR	0	2	0	0	0	0.1159	0	0	0.0289775	0.0579551	2
CATGAAAAAATAAAAAGGCACTTTGA	8	no hit	no hit	no hit	no hit	no hit	no hit	0	0	8	0	0	0	0.7903	0	0.197587	0.395173	2
CATGAAAAAATAAAAATAAAAAAAAA	3	minusTC58291 homologue to UniRef100_A7P019 Cluster: Chromosome chr6 scaffold_3, whole genome shotgun sequence; n=1; Vitis vinifera|Rep: Chromosome chr6 scaffold_3, whole genome shotgun sequence - Vitis vinifera (Grape), partial (4%)	no ref	TC58291 homologue to UniRef100_A7P019 Cluster: Chromosome chr6 scaffold_3, whole genome shotgun sequence; n=1; Vitis vinifera|Rep: Chromosome chr6 scaffold_3, whole genome shotgun sequence - Vitis vinifera (Grape), partial (4%)	46.087	23	Asteraceae_TIGR	0	0	1	2	0	0	0.0988	0.3095	0.10208	0.145929	1.4296
CATGAAAAAATAAAAATAAAAATAAA	2	minusTC5603 similar to UniRef100_A7PB83 Cluster: Chromosome chr16 scaffold_10, whole genome shotgun sequence; n=1; Vitis vinifera|Rep: Chromosome chr16 scaffold_10, whole genome shotgun sequence - Vitis vinifera (Grape), partial (78%)	no ref	TC5603 similar to UniRef100_A7PB83 Cluster: Chromosome chr16 scaffold_10, whole genome shotgun sequence; n=1; Vitis vinifera|Rep: Chromosome chr16 scaffold_10, whole genome shotgun sequence - Vitis vinifera (Grape), partial (78%)	48.0694	24	Asteraceae_TIGR	1	0	1	0	0.2211	0	0.0988	0	0.0799825	0.104997	1.3127
CATGAAAAAATAAAAGTAAAAAAAAA	2	minus294682926	minusGO664532.1	gi|294682926|gb|GO664532.1|GO664532 TKN020B11 Taraxacum kok-saghyz root cDNA library (TKN) Taraxacum kok-saghyz cDNA clone TKN020B11, mRNA sequence	40.14	20	Asteraceae_Entrez_mRNA.fasta	0	0	1	1	0	0	0.0988	0.1548	0.0633893	0.0766793	1.2097
CATGAAAAAATAAAATACATAGAAAA	2	no hit	no hit	no hit	no hit	no hit	no hit	0	1	1	0	0	0.058	0.0988	0	0.0391871	0.0482231	1.2306
CATGAAAAAATAAACAAAAAAAAAAA	2	minusTC5728 similar to UniRef100_A7Q7A3 Cluster: Chromosome chr18 scaffold_59, whole genome shotgun sequence; n=1; Vitis vinifera|Rep: Chromosome chr18 scaffold_59, whole genome shotgun sequence - Vitis vinifera (Grape), partial (21%)	no ref	TC5728 similar to UniRef100_A7Q7A3 Cluster: Chromosome chr18 scaffold_59, whole genome shotgun sequence; n=1; Vitis vinifera|Rep: Chromosome chr18 scaffold_59, whole genome shotgun sequence - Vitis vinifera (Grape), partial (21%)	42.1223	24	Asteraceae_TIGR	0	2	0	0	0	0.1159	0	0	0.0289775	0.0579551	2
CATGAAAAAATAAACATATATGGCTT	9	no hit	no hit	no hit	no hit	no hit	no hit	0	4	2	3	0	0.2318	0.1976	0.4643	0.223425	0.190327	0.8519
CATGAAAAAATAAAGAAAAAAAAAAA	2	TC22678 similar to UniRef100_Q1P0P2 Cluster: Envelope glycoprotein; n=1; Porcine respiratory and reproductive syndrome virus|Rep: Envelope glycoprotein - Porcine reproductive and respiratory syndrome virus (PRRSV), partial (6%)	no ref	TC22678 similar to UniRef100_Q1P0P2 Cluster: Envelope glycoprotein; n=1; Porcine respiratory and reproductive syndrome virus|Rep: Envelope glycoprotein - Porcine reproductive and respiratory syndrome virus (PRRSV), partial (6%)	44.1047	22	Asteraceae_TIGR	1	0	1	0	0.2211	0	0.0988	0	0.0799825	0.104997	1.3127
CATGAAAAAATAAAGTGAAAAAGGGG	7	no hit	no hit	no hit	no hit	no hit	no hit	2	2	3	0	0.4423	0.1159	0.2964	0	0.213641	0.195203	0.9137
CATGAAAAAATAAATAAAAAAAAAAA	3	TC1293	no ref	TC58576	44.1047	22	Asteraceae_TIGR	0	0	1	2	0	0	0.0988	0.3095	0.10208	0.145929	1.4296
CATGAAAAAATAAATAAAAAAATAAA	2	FS494400 weakly similar to UniRef100_A7Q4T0 Cluster: Chromosome chr10 scaffold_50, whole genome shotgun sequence; n=1; Vitis vinifera|Rep: Chromosome chr10 scaffold_50, whole genome shotgun sequence - Vitis vinifera (Grape), partial (20%)	no ref	FS494400 weakly similar to UniRef100_A7Q4T0 Cluster: Chromosome chr10 scaffold_50, whole genome shotgun sequence; n=1; Vitis vinifera|Rep: Chromosome chr10 scaffold_50, whole genome shotgun sequence - Vitis vinifera (Grape), partial (20%)	44.1047	22	Asteraceae_TIGR	0	1	1	0	0	0.058	0.0988	0	0.0391871	0.0482231	1.2306
CATGAAAAAATAACACCAATTTCCAG	22	no hit	no hit	no hit	no hit	no hit	no hit	0	3	13	6	0	0.1739	1.2843	0.9286	0.59669	0.610409	1.023
CATGAAAAAATAACCAAAAAAAAAAA	5	minusTC18675 weakly similar to UniRef100_A7PF94 Cluster: Chromosome chr11 scaffold_13, whole genome shotgun sequence; n=1; Vitis vinifera|Rep: Chromosome chr11 scaffold_13, whole genome shotgun sequence - Vitis vinifera (Grape), partial (10%)	no ref	TC18675 weakly similar to UniRef100_A7PF94 Cluster: Chromosome chr11 scaffold_13, whole genome shotgun sequence; n=1; Vitis vinifera|Rep: Chromosome chr11 scaffold_13, whole genome shotgun sequence - Vitis vinifera (Grape), partial (10%)	44.1047	22	Asteraceae_TIGR	0	0	1	4	0	0	0.0988	0.6191	0.179462	0.29674	1.6535
CATGAAAAAATAAGAATCCGTTGGAA	4	no hit	no hit	no hit	no hit	no hit	no hit	0	0	4	0	0	0	0.3952	0	0.0987933	0.197587	2
CATGAAAAAATAAGTAAAAAAAAAAA	2	minusTC19466 homologue to UniRef100_Q8KBF5 Cluster: UPF0235 protein CT1832; n=1; Chlorobaculum tepidum|Rep: UPF0235 protein CT1832 - Chlorobium tepidum, partial (13%)	no ref	TC19466 homologue to UniRef100_Q8KBF5 Cluster: UPF0235 protein CT1832; n=1; Chlorobaculum tepidum|Rep: UPF0235 protein CT1832 - Chlorobium tepidum, partial (13%)	42.1223	21	Asteraceae_TIGR	1	0	0	1	0.2211	0	0	0.1548	0.0939752	0.111845	1.1902
CATGAAAAAATAATAAAAAAAAAAAA	6	minusTC6783 similar to UniRef100_A4IJ27 Cluster: At4g00460; n=1; Arabidopsis thaliana|Rep: At4g00460 - Arabidopsis thaliana (Mouse-ear cress), partial (29%)	no ref	TC6783 similar to UniRef100_A4IJ27 Cluster: At4g00460; n=1; Arabidopsis thaliana|Rep: At4g00460 - Arabidopsis thaliana (Mouse-ear cress), partial (29%)	48.0694	24	Asteraceae_TIGR	0	2	2	2	0	0.1159	0.1976	0.3095	0.155756	0.130695	0.8391
CATGAAAAAATAATAAATATATCTTG	3	no hit	no hit	no hit	no hit	no hit	no hit	0	3	0	0	0	0.1739	0	0	0.0434663	0.0869326	2
CATGAAAAAATAATAATAAATATTAA	2	no hit	no hit	no hit	no hit	no hit	no hit	0	1	1	0	0	0.058	0.0988	0	0.0391871	0.0482231	1.2306
CATGAAAAAATAATAATAATAAAAAT	2	minusGO998628 or minusTC8328 similar to UniRef100_Q7NND8 Cluster: Probable inorganic polyphosphate/ATP-NAD kinase 1 (Poly(P)/ATP NAD kinase 1); n=1; Gloeobacter violaceus|Rep: Probable inorganic polyphosphate/ATP-NAD kinase 1 (Poly(P)/ATP NAD kinase 1) - Gloeobacter violaceus, partial (5%)	no ref or no ref	GO998628 or TC8328 similar to UniRef100_Q7NND8 Cluster: Probable inorganic polyphosphate/ATP-NAD kinase 1 (Poly(P)/ATP NAD kinase 1); n=1; Gloeobacter violaceus|Rep: Probable inorganic polyphosphate/ATP-NAD kinase 1 (Poly(P)/ATP NAD kinase 1) - Gloeobacter violaceus, partial (5%)	44.1047	22	Asteraceae_TIGR	0	0	0	2	0	0	0	0.3095	0.077382	0.154764	2
CATGAAAAAATACAAAAAAAAAAAAA	3	TC15413 similar to UniRef100_A7P4Z7 Cluster: Chromosome chr4 scaffold_6, whole genome shotgun sequence; n=1; Vitis vinifera|Rep: Chromosome chr4 scaffold_6, whole genome shotgun sequence - Vitis vinifera (Grape), partial (78%)	no ref	TC15413 similar to UniRef100_A7P4Z7 Cluster: Chromosome chr4 scaffold_6, whole genome shotgun sequence; n=1; Vitis vinifera|Rep: Chromosome chr4 scaffold_6, whole genome shotgun sequence - Vitis vinifera (Grape), partial (78%)	44.1047	22	Asteraceae_TIGR	0	2	1	0	0	0.1159	0.0988	0	0.0536759	0.0623722	1.162
CATGAAAAAATACTGGATTGAACGTC	2	no hit	no hit	no hit	no hit	no hit	no hit	2	0	0	0	0.4423	0	0	0	0.110568	0.221137	2
CATGAAAAAATACTTTGATTAAAAAA	6	no hit	no hit	no hit	no hit	no hit	no hit	0	0	2	4	0	0	0.1976	0.6191	0.204161	0.291859	1.4296
CATGAAAAAATACTTTGATTTAAAAA	5	no hit	no hit	no hit	no hit	no hit	no hit	0	3	1	1	0	0.1739	0.0988	0.1548	0.106856	0.0780355	0.7303
CATGAAAAAATACTTTGATTTCAAAA	6	no hit	no hit	no hit	no hit	no hit	no hit	0	0	1	5	0	0	0.0988	0.7738	0.218153	0.37336	1.7115
CATGAAAAAATACTTTGATTTCCTAA	2	no hit	no hit	no hit	no hit	no hit	no hit	0	0	1	1	0	0	0.0988	0.1548	0.0633893	0.0766793	1.2097
CATGAAAAAATACTTTGATTTCGAAA	3	no hit	no hit	no hit	no hit	no hit	no hit	0	0	2	1	0	0	0.1976	0.1548	0.0880876	0.103206	1.1716
CATGAAAAAATACTTTGATTTCGTAA	2	no hit	no hit	no hit	no hit	no hit	no hit	0	1	0	1	0	0.058	0	0.1548	0.0531797	0.0730258	1.3732
CATGAAAAAATACTTTGATTTCTAAA	70	no hit	no hit	no hit	no hit	no hit	no hit	1	51	7	11	0.2211	2.9557	0.6916	1.7024	1.3927	1.21148	0.8699
CATGAAAAAATACTTTGATTTCTCAA	3	no hit	no hit	no hit	no hit	no hit	no hit	0	0	0	3	0	0	0	0.4643	0.116073	0.232146	2
CATGAAAAAATACTTTGATTTCTGAA	2	no hit	no hit	no hit	no hit	no hit	no hit	0	0	0	2	0	0	0	0.3095	0.077382	0.154764	2
CATGAAAAAATACTTTGATTTCTTAA	8	no hit	no hit	no hit	no hit	no hit	no hit	0	0	4	4	0	0	0.3952	0.6191	0.253557	0.306717	1.2097
CATGAAAAAATACTTTGATTTCTTAT	43	no hit	no hit	no hit	no hit	no hit	no hit	2	24	2	15	0.4423	1.3909	0.1976	2.3215	1.08806	0.970048	0.8915
CATGAAAAAATACTTTGATTTTTAAA	2	no hit	no hit	no hit	no hit	no hit	no hit	0	0	1	1	0	0	0.0988	0.1548	0.0633893	0.0766793	1.2097
CATGAAAAAATAGGAGGAAAATAAAG	2	no hit	no hit	no hit	no hit	no hit	no hit	0	1	1	0	0	0.058	0.0988	0	0.0391871	0.0482231	1.2306
CATGAAAAAATAGGATGTTTGCTTAT	2	no hit	no hit	no hit	no hit	no hit	no hit	0	1	0	1	0	0.058	0	0.1548	0.0531797	0.0730258	1.3732
CATGAAAAAATATAAAAAAAAAAAAA	5	TC20349 similar to UniRef100_O13760 Cluster: Uncharacterized membrane protein C17A2.10c precursor; n=1; Schizosaccharomyces pombe|Rep: Uncharacterized membrane protein C17A2.10c precursor - Schizosaccharomyces pombe (Fission yeast), partial (12%)	no ref	TC20349 similar to UniRef100_O13760 Cluster: Uncharacterized membrane protein C17A2.10c precursor; n=1; Schizosaccharomyces pombe|Rep: Uncharacterized membrane protein C17A2.10c precursor - Schizosaccharomyces pombe (Fission yeast), partial (12%)	36.1753	25	Asteraceae_TIGR	0	3	1	1	0	0.1739	0.0988	0.1548	0.106856	0.0780355	0.7303
CATGAAAAAATATAAAAGAATGCTCT	7	no hit	no hit	no hit	no hit	no hit	no hit	0	2	3	2	0	0.1159	0.2964	0.3095	0.180454	0.149252	0.8271
CATGAAAAAATATATAATGAGCATAG	3	no hit	no hit	no hit	no hit	no hit	no hit	0	2	1	0	0	0.1159	0.0988	0	0.0536759	0.0623722	1.162
CATGAAAAAATATCTATTTGAACGAG	2	no hit	no hit	no hit	no hit	no hit	no hit	0	1	1	0	0	0.058	0.0988	0	0.0391871	0.0482231	1.2306
CATGAAAAAATATGAAAAAAAAAAAA	2	195613589 or 7229072	EU956507.1 or AB032246.1	gi|195613589|gb|EU956507.1|EU956507 PLN Zea mays clone 1564895 mRNA sequence. or gi|7229072|gb|AB032246.1|AB032246 PLN Malus domestica Sd mRNA for Sd-RNase, complete cds.	36.1753	18	GDB_Plant_all_mRNA	0	0	0	2	0	0	0	0.3095	0.077382	0.154764	2
CATGAAAAAATATGCCATAAGAAAGA	3	no hit	no hit	no hit	no hit	no hit	no hit	0	2	1	0	0	0.1159	0.0988	0	0.0536759	0.0623722	1.162
CATGAAAAAATATGCGGTATCCACAA	2	296544914 or 296546921 or 296547008 or 296547831 or 296548339 or 296551846 or 296552885 or 296555309 or 296555443 or 296555823	GW928222.1 or GW932455.1 or GW932542.1 or GW929805.1 or GW936009.1 or GW931198.1 or GW931525.1 or GW939157.1 or GW939291.1 or GW937327.1	gi|296544914|gb|GW928222.1|GW928222 EST Dur25.root.ADAA-aae43h11.b1 DUR25-root Arachis duranensis cDNA 5', mRNA sequence. or gi|296546921|gb|GW932455.1|GW932455 EST Dur25.root.ADAA-aaf16c03.b1 DUR25-root Arachis duranensis cDNA 5', mRNA sequence. or gi|296547008|gb|GW932542.1|GW932542 EST Dur25.root.ADAA-aaf17e07.b1 DUR25-root Arachis duranensis cDNA 5', mRNA sequence. or gi|296547831|gb|GW929805…	42.1223	21	GDB_Plant_all_EST	0	1	0	1	0	0.058	0	0.1548	0.0531797	0.0730258	1.3732
CATGAAAAAATATGTTCTGTTAAAAA	2	no hit	no hit	no hit	no hit	no hit	no hit	0	0	2	0	0	0	0.1976	0	0.0493966	0.0987933	2
CATGAAAAAATATGTTCTGTTGAAAA	13	no hit	no hit	no hit	no hit	no hit	no hit	0	3	8	2	0	0.1739	0.7903	0.3095	0.318435	0.339156	1.0651
CATGAAAAAATATTAGCTCTTCATTG	2	no hit	no hit	no hit	no hit	no hit	no hit	0	0	2	0	0	0	0.1976	0	0.0493966	0.0987933	2
CATGAAAAAATATTTTGATTAAAAAA	4	no hit	no hit	no hit	no hit	no hit	no hit	2	0	2	0	0.4423	0	0.1976	0	0.159965	0.209993	1.3127
CATGAAAAAATATTTTGATTTAAAAA	7	no hit	no hit	no hit	no hit	no hit	no hit	0	2	2	3	0	0.1159	0.1976	0.4643	0.194447	0.197318	1.0148
CATGAAAAAATATTTTGATTTCAAAA	6	no hit	no hit	no hit	no hit	no hit	no hit	1	1	1	3	0.2211	0.058	0.0988	0.4643	0.210544	0.182822	0.8683
CATGAAAAAATATTTTGATTTCCAAA	2	no hit	no hit	no hit	no hit	no hit	no hit	0	0	0	2	0	0	0	0.3095	0.077382	0.154764	2
CATGAAAAAATATTTTGATTTCGAAA	2	no hit	no hit	no hit	no hit	no hit	no hit	0	2	0	0	0	0.1159	0	0	0.0289775	0.0579551	2
CATGAAAAAATATTTTGATTTCTAAA	8	no hit	no hit	no hit	no hit	no hit	no hit	0	0	5	3	0	0	0.494	0.4643	0.239565	0.27689	1.1558
CATGAAAAAATATTTTGATTTCTTAA	7	no hit	no hit	no hit	no hit	no hit	no hit	2	2	1	2	0.4423	0.1159	0.0988	0.3095	0.241626	0.164394	0.6804
CATGAAAAAATATTTTGATTTCTTAT	10	no hit	no hit	no hit	no hit	no hit	no hit	4	1	4	1	0.8845	0.058	0.3952	0.1548	0.37311	0.369257	0.9897
CATGAAAAAATCAAAAAAAAAAAAAA	6	TC14093 homologue to UniRef100_Q40512 Cluster: Photosystem I light-harvesting chlorophyll a/b-binding protein; n=1; Nicotiana tabacum|Rep: Photosystem I light-harvesting chlorophyll a/b-binding protein - Nicotiana tabacum (Common tobacco), partial (92%) or TC7278	no ref or no ref	TC14093 homologue to UniRef100_Q40512 Cluster: Photosystem I light-harvesting chlorophyll a/b-binding protein; n=1; Nicotiana tabacum|Rep: Photosystem I light-harvesting chlorophyll a/b-binding protein - Nicotiana tabacum (Common tobacco), partial (92%) or TC7278 similar to UniRef100_Q4JF76 Cluster: Cyclin D; n=1; Scutellaria baicalensis|Rep: Cyclin D - Scutellaria baicalensis (Baical skullcap), …	46.087	23	Asteraceae_TIGR	0	2	2	2	0	0.1159	0.1976	0.3095	0.155756	0.130695	0.8391
CATGAAAAAATCAACCAAGATTCTGA	4	no hit	no hit	no hit	no hit	no hit	no hit	0	2	2	0	0	0.1159	0.1976	0	0.0783742	0.0964461	1.2306
CATGAAAAAATCAATCAAGATTCTGA	17	no hit	no hit	no hit	no hit	no hit	no hit	0	4	2	11	0	0.2318	0.1976	1.7024	0.532952	0.7863	1.4754
CATGAAAAAATCAGCATACTCGAAAA	5	no hit	no hit	no hit	no hit	no hit	no hit	0	0	5	0	0	0	0.494	0	0.123492	0.246983	2
CATGAAAAAATCATCTGTAAATAATA	2	no hit	no hit	no hit	no hit	no hit	no hit	0	1	1	0	0	0.058	0.0988	0	0.0391871	0.0482231	1.2306
CATGAAAAAATCCAAAAAAAAAAAAA	3	GR186639 similar to UniRef100_A4IIQ6 Cluster: LOC100125041 protein; n=1; Xenopus tropicalis|Rep: LOC100125041 protein - Xenopus tropicalis (Western clawed frog) (Silurana tropicalis), partial (8%)	no ref	GR186639 similar to UniRef100_A4IIQ6 Cluster: LOC100125041 protein; n=1; Xenopus tropicalis|Rep: LOC100125041 protein - Xenopus tropicalis (Western clawed frog) (Silurana tropicalis), partial (8%)	44.1047	22	Asteraceae_TIGR	0	0	2	1	0	0	0.1976	0.1548	0.0880876	0.103206	1.1716
CATGAAAAAATCGTTTGTTGAGTCGA	17	196463363 or 196464053	EC764326.1 or EC765537.1	gi|196463363|gb|EC764326.1|EC764326 EST EST 822 Guarana fruits cDNA library Paullinia cupana var. sorbilis cDNA, mRNA sequence. or gi|196464053|gb|EC765537.1|EC765537 EST EST 2033 Guarana fruits cDNA library Paullinia cupana var. sorbilis cDNA, mRNA sequence.	44.1047	25	GDB_Plant_all_EST	3	9	5	0	0.6634	0.5216	0.494	0	0.419743	0.289506	0.6897
CATGAAAAAATCTGGTTCCATAATTG	3	no hit	no hit	no hit	no hit	no hit	no hit	0	0	2	1	0	0	0.1976	0.1548	0.0880876	0.103206	1.1716
CATGAAAAAATGAAAAAAAAAAAAAA	7	TC16551 or TC3320	no ref or no ref	TC16551 similar to UniRef100_A7P1M3 Cluster: Chromosome chr19 scaffold_4, whole genome shotgun sequence; n=1; Vitis vinifera|Rep: Chromosome chr19 scaffold_4, whole genome shotgun sequence - Vitis vinifera (Grape), partial (76%) or TC3320 similar to UniRef100_A7QQE6 Cluster: Chromosome undetermined scaffold_142, whole genome shotgun sequence; n=1; Vitis vinifera|Rep: Chromosome undetermined scaff…	44.1047	22	Asteraceae_TIGR	0	0	4	3	0	0	0.3952	0.4643	0.214866	0.249706	1.1621
CATGAAAAAATGAAAACCACCTTTAG	2	no hit	no hit	no hit	no hit	no hit	no hit	0	1	1	0	0	0.058	0.0988	0	0.0391871	0.0482231	1.2306
CATGAAAAAATGACCTATTTCTTTTA	76	no hit	no hit	no hit	no hit	no hit	no hit	0	72	4	0	0	4.1728	0.3952	0	1.14198	2.02909	1.7768
CATGAAAAAATGACTAATCACTAGGA	6	no hit	no hit	no hit	no hit	no hit	no hit	1	0	3	2	0.2211	0	0.2964	0.3095	0.206761	0.143236	0.6928
CATGAAAAAATGACTACACAGCTACA	2	no hit	no hit	no hit	no hit	no hit	no hit	0	1	1	0	0	0.058	0.0988	0	0.0391871	0.0482231	1.2306
CATGAAAAAATGAGTCAGATGAATTG	3	no hit	no hit	no hit	no hit	no hit	no hit	0	1	2	0	0	0.058	0.1976	0	0.0638854	0.093227	1.4593
CATGAAAAAATGAGTCCGGCCCTCGC	4	no hit	no hit	no hit	no hit	no hit	no hit	1	2	1	0	0.2211	0.1159	0.0988	0	0.10896	0.0905678	0.8312
CATGAAAAAATGATCAAGGAATTTAG	25	no hit	no hit	no hit	no hit	no hit	no hit	0	12	6	7	0	0.6955	0.5928	1.0833	0.592892	0.448177	0.7559
CATGAAAAAATGATGGTTATCTTTAA	3	no hit	no hit	no hit	no hit	no hit	no hit	0	3	0	0	0	0.1739	0	0	0.0434663	0.0869326	2
CATGAAAAAATGCCAGGAAATATAAA	4	no hit	no hit	no hit	no hit	no hit	no hit	1	0	2	1	0.2211	0	0.1976	0.1548	0.143372	0.0994517	0.6937
CATGAAAAAATGGAAAAAAAAAAAAA	3	FS455595 weakly similar to UniRef100_A7PC71 Cluster: Chromosome chr2 scaffold_11, whole genome shotgun sequence; n=1; Vitis vinifera|Rep: Chromosome chr2 scaffold_11, whole genome shotgun sequence - Vitis vinifera (Grape), partial (36%)	no ref	FS455595 weakly similar to UniRef100_A7PC71 Cluster: Chromosome chr2 scaffold_11, whole genome shotgun sequence; n=1; Vitis vinifera|Rep: Chromosome chr2 scaffold_11, whole genome shotgun sequence - Vitis vinifera (Grape), partial (36%)	44.1047	22	Asteraceae_TIGR	0	0	1	2	0	0	0.0988	0.3095	0.10208	0.145929	1.4296
CATGAAAAAATGGATCAAAAAAAAAA	2	no hit	no hit	no hit	no hit	no hit	no hit	0	0	1	1	0	0	0.0988	0.1548	0.0633893	0.0766793	1.2097
CATGAAAAAATGGTATCAATGAGTCC	3	no hit	no hit	no hit	no hit	no hit	no hit	1	1	1	0	0.2211	0.058	0.0988	0	0.0944713	0.093668	0.9915
CATGAAAAAATGTAAACCTACTTGTT	5	no hit	no hit	no hit	no hit	no hit	no hit	0	4	0	1	0	0.2318	0	0.1548	0.0966461	0.115946	1.1997
CATGAAAAAATGTATAAAAACTTGTA	2	no hit	no hit	no hit	no hit	no hit	no hit	0	1	1	0	0	0.058	0.0988	0	0.0391871	0.0482231	1.2306
CATGAAAAAATGTGGAAGTTGTGTAT	20	no hit	no hit	no hit	no hit	no hit	no hit	0	7	13	0	0	0.4057	1.2843	0	0.422499	0.605534	1.4332
CATGAAAAAATGTGTTTCTGAAATCA	2	no hit	no hit	no hit	no hit	no hit	no hit	1	1	0	0	0.2211	0.058	0	0	0.069773	0.104542	1.4983
CATGAAAAAATGTTATTTATAATAGA	2	no hit	no hit	no hit	no hit	no hit	no hit	0	1	1	0	0	0.058	0.0988	0	0.0391871	0.0482231	1.2306
CATGAAAAAATGTTTGAATCAGATCT	2	no hit	no hit	no hit	no hit	no hit	no hit	0	1	0	1	0	0.058	0	0.1548	0.0531797	0.0730258	1.3732
CATGAAAAAATGTTTGAGTGATTGTT	3	no hit	no hit	no hit	no hit	no hit	no hit	0	0	3	0	0	0	0.2964	0	0.0740949	0.14819	2
CATGAAAAAATGTTTTAAAAAATGAT	2	no hit	no hit	no hit	no hit	no hit	no hit	0	1	1	0	0	0.058	0.0988	0	0.0391871	0.0482231	1.2306
CATGAAAAAATGTTTTGTTTAAAAAA	2	294708387	GO663842.1	gi|294708387|gb|GO663842.1|GO663842 TKN012B12 Taraxacum kok-saghyz root cDNA library (TKN) Taraxacum kok-saghyz cDNA clone TKN012B12, mRNA sequence	40.14	20	Asteraceae_Entrez_mRNA.fasta	0	1	1	0	0	0.058	0.0988	0	0.0391871	0.0482231	1.2306
CATGAAAAAATTAAAAAAAAAAAAAA	43	minusBQ912777 homologue to UniRef100_A7P019 Cluster: Chromosome chr6 scaffold_3, whole genome shotgun sequence; n=1; Vitis vinifera|Rep: Chromosome chr6 scaffold_3, whole genome shotgun sequence - Vitis vinifera (Grape), partial (7%)	no ref	BQ912777 homologue to UniRef100_A7P019 Cluster: Chromosome chr6 scaffold_3, whole genome shotgun sequence; n=1; Vitis vinifera|Rep: Chromosome chr6 scaffold_3, whole genome shotgun sequence - Vitis vinifera (Grape), partial (7%)	46.087	23	Asteraceae_TIGR	1	15	19	8	0.2211	0.8693	1.8771	1.2381	1.05141	0.6926	0.6587
CATGAAAAAATTAAAAAAAAAAAATT	2	TC4615 homologue to UniRef100_Q9FVD4 Cluster: Ser/Thr specific protein phosphatase 2A B regulatory subunit beta isoform; n=1; Medicago sativa subsp. x varia|Rep: Ser/Thr specific protein phosphatase 2A B regulatory subunit beta isoform - Medicago varia (Alfalfa), partial (95%)	no ref	TC4615 homologue to UniRef100_Q9FVD4 Cluster: Ser/Thr specific protein phosphatase 2A B regulatory subunit beta isoform; n=1; Medicago sativa subsp. x varia|Rep: Ser/Thr specific protein phosphatase 2A B regulatory subunit beta isoform - Medicago varia (Alfalfa), partial (95%)	44.1047	22	Asteraceae_TIGR	0	0	1	1	0	0	0.0988	0.1548	0.0633893	0.0766793	1.2097
CATGAAAAAATTAAAAATTAAAAAAA	2	minusTC16846 similar to UniRef100_A7P797 Cluster: Chromosome chr9 scaffold_7, whole genome shotgun sequence; n=1; Vitis vinifera|Rep: Chromosome chr9 scaffold_7, whole genome shotgun sequence - Vitis vinifera (Grape), partial (38%)	no ref	TC16846 similar to UniRef100_A7P797 Cluster: Chromosome chr9 scaffold_7, whole genome shotgun sequence; n=1; Vitis vinifera|Rep: Chromosome chr9 scaffold_7, whole genome shotgun sequence - Vitis vinifera (Grape), partial (38%)	44.1047	22	Asteraceae_TIGR	0	0	0	2	0	0	0	0.3095	0.077382	0.154764	2
CATGAAAAAATTAAAATAAACGTTTA	2	no hit	no hit	no hit	no hit	no hit	no hit	0	2	0	0	0	0.1159	0	0	0.0289775	0.0579551	2
CATGAAAAAATTAACAAAAAAAAAAA	2	GR075783	no ref	GR075783 similar to UniRef100_A7P3Z4 Cluster: Chromosome chr1 scaffold_5, whole genome shotgun sequence; n=1; Vitis vinifera|Rep: Chromosome chr1 scaffold_5, whole genome shotgun sequence - Vitis vinifera (Grape), partial (4%)	42.1223	21	Asteraceae_TIGR	0	1	1	0	0	0.058	0.0988	0	0.0391871	0.0482231	1.2306
CATGAAAAAATTAACTAAATGGGTCG	4	no hit	no hit	no hit	no hit	no hit	no hit	3	1	0	0	0.6634	0.058	0	0	0.180341	0.323203	1.7922
CATGAAAAAATTAATAAAAAAAAAAA	3	GR151458 similar to UniRef100_A7RQ83 Cluster: Predicted protein; n=1; Nematostella vectensis|Rep: Predicted protein - Nematostella vectensis (Starlet sea anemone), partial (22%)	no ref	GR151458 similar to UniRef100_A7RQ83 Cluster: Predicted protein; n=1; Nematostella vectensis|Rep: Predicted protein - Nematostella vectensis (Starlet sea anemone), partial (22%)	44.1047	22	Asteraceae_TIGR	0	2	0	1	0	0.1159	0	0.1548	0.0676685	0.0797306	1.1783
CATGAAAAAATTAATAATATTAACTT	2	no hit	no hit	no hit	no hit	no hit	no hit	0	1	1	0	0	0.058	0.0988	0	0.0391871	0.0482231	1.2306
CATGAAAAAATTACAAAAAAAAAAAA	4	298299987 or 298300198	DK941808.1 or DK937255.1	gi|298299987|gb|DK941808.1|DK941808 DK941808 Chrysanthemum flower cDNA library Chrysanthemum x morifolium cDNA clone rfchcaa0_007547 5', mRNA sequence or gi|298300198|gb|DK937255.1|DK937255 DK937255 Chrysanthemum flower cDNA library Chrysanthemum x morifolium cDNA clone rfchcaa0_001029 5', mRNA sequence	44.1047	22	Asteraceae_Entrez_mRNA.fasta	1	1	0	2	0.2211	0.058	0	0.3095	0.147155	0.143119	0.9726
CATGAAAAAATTACTTATTAATGATT	2	no hit	no hit	no hit	no hit	no hit	no hit	0	0	2	0	0	0	0.1976	0	0.0493966	0.0987933	2
CATGAAAAAATTAGAAAAAAAAAAAA	2	294691044	GW784204.1	gi|294691044|gb|GW784204.1|GW784204 PBC066C11_08632 Parthenium argentatum cold acclimated bark cDNA library (PBC) Parthenium argentatum cDNA clone PBC066C11, mRNA sequence	46.087	23	Asteraceae_Entrez_mRNA.fasta	1	0	0	1	0.2211	0	0	0.1548	0.0939752	0.111845	1.1902
CATGAAAAAATTAGTGTTAATATAAA	2	no hit	no hit	no hit	no hit	no hit	no hit	0	1	1	0	0	0.058	0.0988	0	0.0391871	0.0482231	1.2306
CATGAAAAAATTATAAAAAAAAAAAA	3	TC20349 similar to UniRef100_O13760 Cluster: Uncharacterized membrane protein C17A2.10c precursor; n=1; Schizosaccharomyces pombe|Rep: Uncharacterized membrane protein C17A2.10c precursor - Schizosaccharomyces pombe (Fission yeast), partial (12%)	no ref	TC20349 similar to UniRef100_O13760 Cluster: Uncharacterized membrane protein C17A2.10c precursor; n=1; Schizosaccharomyces pombe|Rep: Uncharacterized membrane protein C17A2.10c precursor - Schizosaccharomyces pombe (Fission yeast), partial (12%)	36.1753	24	Asteraceae_TIGR	0	3	0	0	0	0.1739	0	0	0.0434663	0.0869326	2
CATGAAAAAATTATAAATCAAAATTA	9	FS464344	no ref	FS464344	42.1223	21	Asteraceae_TIGR	0	0	6	3	0	0	0.5928	0.4643	0.264263	0.309619	1.1716
CATGAAAAAATTATCTTTAAAAAAAA	2	no hit	no hit	no hit	no hit	no hit	no hit	0	1	1	0	0	0.058	0.0988	0	0.0391871	0.0482231	1.2306
CATGAAAAAATTATTTTCCATTGTGA	479	no hit	no hit	no hit	no hit	no hit	no hit	30	122	239	88	6.6341	7.0705	23.6116	13.6192	12.7339	7.92442	0.6223
CATGAAAAAATTCAAAAAAAAAAAAA	4	BQ914232 similar to UniRef100_A7PSX5 Cluster: Chromosome chr8 scaffold_29, whole genome shotgun sequence; n=1; Vitis vinifera|Rep: Chromosome chr8 scaffold_29, whole genome shotgun sequence - Vitis vinifera (Grape), partial (8%)	no ref	BQ914232 similar to UniRef100_A7PSX5 Cluster: Chromosome chr8 scaffold_29, whole genome shotgun sequence; n=1; Vitis vinifera|Rep: Chromosome chr8 scaffold_29, whole genome shotgun sequence - Vitis vinifera (Grape), partial (8%)	44.1047	22	Asteraceae_TIGR	0	3	1	0	0	0.1739	0.0988	0	0.0681646	0.0844661	1.2391
CATGAAAAAATTCAAGTTAAAGATTT	20	no hit	no hit	no hit	no hit	no hit	no hit	0	2	15	3	0	0.1159	1.4819	0.4643	0.515525	0.673786	1.307
CATGAAAAAATTCACCGCTGATGACT	46	no hit	no hit	no hit	no hit	no hit	no hit	0	8	27	11	0	0.4636	2.6674	1.7024	1.20837	1.20936	1.0008
CATGAAAAAATTCCAAAAAAAAAAAA	3	minusTC22795 homologue to UniRef100_A7PW15 Cluster: Chromosome chr8 scaffold_34, whole genome shotgun sequence; n=1; Vitis vinifera|Rep: Chromosome chr8 scaffold_34, whole genome shotgun sequence - Vitis vinifera (Grape), partial (38%)	no ref	TC22795 homologue to UniRef100_A7PW15 Cluster: Chromosome chr8 scaffold_34, whole genome shotgun sequence; n=1; Vitis vinifera|Rep: Chromosome chr8 scaffold_34, whole genome shotgun sequence - Vitis vinifera (Grape), partial (38%)	44.1047	22	Asteraceae_TIGR	0	3	0	0	0	0.1739	0	0	0.0434663	0.0869326	2
CATGAAAAAATTCCCCGCTGATGACT	2	no hit	no hit	no hit	no hit	no hit	no hit	0	2	0	0	0	0.1159	0	0	0.0289775	0.0579551	2
CATGAAAAAATTCCCTGTAACGGTTT	5	no hit	no hit	no hit	no hit	no hit	no hit	0	4	1	0	0	0.2318	0.0988	0	0.0826534	0.10981	1.3286
CATGAAAAAATTCCGACCCGAGTTTT	2	no hit	no hit	no hit	no hit	no hit	no hit	0	0	0	2	0	0	0	0.3095	0.077382	0.154764	2
CATGAAAAAATTCCTAAAAAAAAAAA	3	no hit	no hit	no hit	no hit	no hit	no hit	0	0	3	0	0	0	0.2964	0	0.0740949	0.14819	2
CATGAAAAAATTCCTTAAAAAAAAAA	2	47105607	BT014192.1	gi|47105607|gb|BT014192.1|BT014192 PLN Lycopersicon esculentum clone 133369R, mRNA sequence.	36.1753	24	GDB_Plant_all_mRNA	0	1	1	0	0	0.058	0.0988	0	0.0391871	0.0482231	1.2306
CATGAAAAAATTCCTTGAAAAAAAAA	3	no hit	no hit	no hit	no hit	no hit	no hit	0	2	1	0	0	0.1159	0.0988	0	0.0536759	0.0623722	1.162
CATGAAAAAATTCCTTGCAAAAAAAA	8	no hit	no hit	no hit	no hit	no hit	no hit	0	3	5	0	0	0.1739	0.494	0	0.166958	0.232903	1.395
CATGAAAAAATTCTTTGATTTCAAAA	2	no hit	no hit	no hit	no hit	no hit	no hit	0	2	0	0	0	0.1159	0	0	0.0289775	0.0579551	2
CATGAAAAAATTGAACAAAAAAAAAA	5	no hit	no hit	no hit	no hit	no hit	no hit	0	2	3	0	0	0.1159	0.2964	0	0.103072	0.139977	1.358
CATGAAAAAATTGACAAAAAAAAAAA	2	no hit	no hit	no hit	no hit	no hit	no hit	0	2	0	0	0	0.1159	0	0	0.0289775	0.0579551	2
CATGAAAAAATTGACCAAAAAAAAAA	7	no hit	no hit	no hit	no hit	no hit	no hit	0	4	3	0	0	0.2318	0.2964	0	0.13205	0.154739	1.1718
CATGAAAAAATTGATAAAAAAAAAAA	2	116784125 or 47105607	EF083890.1 or BT014192.1	gi|116784125|gb|EF083890.1|EF083890 PLN Picea sitchensis clone WS0271_J10 unknown mRNA. or gi|47105607|gb|BT014192.1|BT014192 PLN Lycopersicon esculentum clone 133369R, mRNA sequence.	36.1753	25	GDB_Plant_all_mRNA	0	1	0	1	0	0.058	0	0.1548	0.0531797	0.0730258	1.3732
CATGAAAAAATTGATCGAAAAAAAAA	2	no hit	no hit	no hit	no hit	no hit	no hit	0	1	0	1	0	0.058	0	0.1548	0.0531797	0.0730258	1.3732
CATGAAAAAATTGATTAAAAAAAAAA	4	minus294710341	minusGW780026.1	gi|294710341|gb|GW780026.1|GW780026 PBC019F09_04454 Parthenium argentatum cold acclimated bark cDNA library (PBC) Parthenium argentatum cDNA clone PBC019F09, mRNA sequence	40.14	20	Asteraceae_Entrez_mRNA.fasta	0	1	2	1	0	0.058	0.1976	0.1548	0.102576	0.0899323	0.8767
CATGAAAAAATTGCAAAAAAAAAAAA	2	minusTC8421 similar to UniRef100_A7P6B8 Cluster: Chromosome chr9 scaffold_7, whole genome shotgun sequence; n=1; Vitis vinifera|Rep: Chromosome chr9 scaffold_7, whole genome shotgun sequence - Vitis vinifera (Grape), partial (19%)	no ref	TC8421 similar to UniRef100_A7P6B8 Cluster: Chromosome chr9 scaffold_7, whole genome shotgun sequence; n=1; Vitis vinifera|Rep: Chromosome chr9 scaffold_7, whole genome shotgun sequence - Vitis vinifera (Grape), partial (19%)	44.1047	22	Asteraceae_TIGR	0	1	1	0	0	0.058	0.0988	0	0.0391871	0.0482231	1.2306
CATGAAAAAATTGGAATGAAAACCAT	3	no hit	no hit	no hit	no hit	no hit	no hit	0	1	0	2	0	0.058	0	0.3095	0.0918707	0.147654	1.6072
CATGAAAAAATTGGTAGATCTTTACT	383	no hit	no hit	no hit	no hit	no hit	no hit	260	87	1	35	57.4956	5.0421	0.0988	5.4167	17.0133	27.0968	1.5927
CATGAAAAAATTGGTAGATCTTTTCT	5	no hit	no hit	no hit	no hit	no hit	no hit	0	5	0	0	0	0.2898	0	0	0.0724438	0.144888	2
CATGAAAAAATTGGTTTTGATTCAAA	2	no hit	no hit	no hit	no hit	no hit	no hit	0	1	0	1	0	0.058	0	0.1548	0.0531797	0.0730258	1.3732
CATGAAAAAATTGTACCATTTTCCCC	11	no hit	no hit	no hit	no hit	no hit	no hit	0	1	10	0	0	0.058	0.9879	0	0.261472	0.485077	1.8552
CATGAAAAAATTGTTAAAAAAAAAAA	2	164322734	ES849082.1	gi|164322734|gb|ES849082.1|ES849082 EST UFL_692_90 Cotton fiber 0-10 day post anthesis Gossypium hirsutum cDNA, mRNA sequence.	52.0341	26	GDB_Plant_all_EST	0	2	0	0	0	0.1159	0	0	0.0289775	0.0579551	2
CATGAAAAAATTGTTAAGCTCAATAG	2	no hit	no hit	no hit	no hit	no hit	no hit	0	0	2	0	0	0	0.1976	0	0.0493966	0.0987933	2
CATGAAAAAATTTAAAAAAAAAAAAA	16	BQ973392 weakly similar to UniRef100_A7PPL9 Cluster: Chromosome chr8 scaffold_23, whole genome shotgun sequence; n=1; Vitis vinifera|Rep: Chromosome chr8 scaffold_23, whole genome shotgun sequence - Vitis vinifera (Grape), partial (4%) or FS472002 or GR115127 or GR153467 or GR156380 or GR178041	no ref or no ref or no ref or no ref or no ref or no ref	BQ973392 weakly similar to UniRef100_A7PPL9 Cluster: Chromosome chr8 scaffold_23, whole genome shotgun sequence; n=1; Vitis vinifera|Rep: Chromosome chr8 scaffold_23, whole genome shotgun sequence - Vitis vinifera (Grape), partial (4%) or FS472002 weakly similar to UniRef100_A5B7H9 Cluster: Serine/threonine protein phosphatase; n=1; Vitis vinifera|Rep: Serine/threonine protein phosphatase - Vitis…	44.1047	22	Asteraceae_TIGR	0	6	4	6	0	0.3477	0.3952	0.9286	0.417872	0.383353	0.9174
CATGAAAAAATTTATCAAAAAAAAAA	2	47105607	BT014192.1	gi|47105607|gb|BT014192.1|BT014192 PLN Lycopersicon esculentum clone 133369R, mRNA sequence.	44.1047	25	GDB_Plant_all_mRNA	0	1	0	1	0	0.058	0	0.1548	0.0531797	0.0730258	1.3732
CATGAAAAAATTTCAAAAAAAAAAAA	7	DC242037 or DY931104	no ref or no ref	DC242037 similar to UniRef100_Q22RC8 Cluster: Methionine aminopeptidase 1; n=1; Tetrahymena thermophila SB210|Rep: Methionine aminopeptidase 1 - Tetrahymena thermophila SB210, partial (5%) or DY931104	44.1047	22	Asteraceae_TIGR	0	0	3	4	0	0	0.2964	0.6191	0.228859	0.295277	1.2902
CATGAAAAAATTTGAAAAAAAAAAAA	3	minusFS452183 similar to UniRef100_A7QDC9 Cluster: Chromosome chr10 scaffold_81, whole genome shotgun sequence; n=1; Vitis vinifera|Rep: Chromosome chr10 scaffold_81, whole genome shotgun sequence - Vitis vinifera (Grape), partial (42%)	no ref	FS452183 similar to UniRef100_A7QDC9 Cluster: Chromosome chr10 scaffold_81, whole genome shotgun sequence; n=1; Vitis vinifera|Rep: Chromosome chr10 scaffold_81, whole genome shotgun sequence - Vitis vinifera (Grape), partial (42%)	44.1047	22	Asteraceae_TIGR	0	1	2	0	0	0.058	0.1976	0	0.0638854	0.093227	1.4593
CATGAAAAAATTTTAAAAAAAAAAAA	5	GR140842 similar to UniRef100_Q5BXW2 Cluster: SJCHGC01957 protein; n=1; Schistosoma japonicum|Rep: SJCHGC01957 protein - Schistosoma japonicum (Blood fluke), partial (7%)	no ref	GR140842 similar to UniRef100_Q5BXW2 Cluster: SJCHGC01957 protein; n=1; Schistosoma japonicum|Rep: SJCHGC01957 protein - Schistosoma japonicum (Blood fluke), partial (7%)	46.087	23	Asteraceae_TIGR	0	2	1	2	0	0.1159	0.0988	0.3095	0.131058	0.129484	0.988
CATGAAAAAATTTTAAAGAAAAAAAA	3	minus211733326	minusGE573331.1	gi|211733326|gb|GE573331.1|GE573331 CCHT6981.g1_I17.ab1 CCHT Niger Seed Guizotia abyssinica cDNA clone CCHT6981, mRNA sequence	42.1223	21	Asteraceae_Entrez_mRNA.fasta	0	1	0	2	0	0.058	0	0.3095	0.0918707	0.147654	1.6072
CATGAAAAAATTTTACAAGAAAATGA	5	no hit	no hit	no hit	no hit	no hit	no hit	0	1	4	0	0	0.058	0.3952	0	0.113282	0.189903	1.6764
CATGAAAAAATTTTACGTGAAAATGA	42	no hit	no hit	no hit	no hit	no hit	no hit	2	16	11	13	0.4423	0.9273	1.0867	2.0119	1.11705	0.656523	0.5877
CATGAAAAACAAAAAAAAAAAAAAAA	1225	DC241076 or DC241076	no ref or no ref	BU030160 or BU030160	48.0694	24	Asteraceae_TIGR	0	1225	0	0	0	70.995	0	0	17.7487	35.4975	2
CATGAAAAACAAAAAAAAAAAAAACG	2	DC241076 or FS466638 or FS466638	no ref or no ref or no ref	DC241076 weakly similar to UniRef100_UPI00015A4B10 Cluster: Tetratricopeptide repeat protein 21A (TPR repeat protein 21A).; n=1; Danio rerio|Rep:, partial (2%) or BU030160 or BU030160	44.1047	22	Asteraceae_TIGR	0	1	1	0	0	0.058	0.0988	0	0.0391871	0.0482231	1.2306
CATGAAAAACAAAAAAAAAAAAAATA	2	DC241076 or DC241076 or TC842	no ref or no ref or no ref	BU030160 or BU030160 or TC842 similar to UniRef100_P36494 Cluster: Chlorophyll a-b binding protein CP24, chloroplast precursor; n=1; Spinacia oleracea|Rep: Chlorophyll a-b binding protein CP24, chloroplast precursor - Spinacia oleracea (Spinach), partial (88%)	44.1047	22	Asteraceae_TIGR	0	2	0	0	0	0.1159	0	0	0.0289775	0.0579551	2
CATGAAAAACAAAAAAAAAAAAAATT	2	CV521262 or DC241076 or DC241076	no ref or no ref or no ref	CV521262 similar to UniRef100_Q6NPE4 Cluster: At5g14440; n=1; Arabidopsis thaliana|Rep: At5g14440 - Arabidopsis thaliana (Mouse-ear cress), partial (7%) or BU030160 or BU030160	44.1047	22	Asteraceae_TIGR	0	2	0	0	0	0.1159	0	0	0.0289775	0.0579551	2
CATGAAAAACAAAAAAAAAAAAAGAA	9	FS471753 or TC11782 or TC19377 or TC4538 weakly similar to UniRef100_A7NYA2 Cluster: Chromosome chr6 scaffold_3, whole genome shotgun sequence; n=1; Vitis vinifera|Rep: Chromosome chr6 scaffold_3, whole genome shotgun sequence - Vitis vinifera (Grape), partial (69%)	no ref or no ref or no ref or no ref	FS471753 similar to UniRef100_Q2HU25 Cluster: Dihydrolipoyl dehydrogenase; n=1; Medicago truncatula|Rep: Dihydrolipoyl dehydrogenase - Medicago truncatula (Barrel medic), partial (21%) or TC11782 weakly similar to UniRef100_Q6XBF8 Cluster: CDR1; n=2; Arabidopsis thaliana|Rep: CDR1 - Arabidopsis thaliana (Mouse-ear cress), partial (38%) or TC19377 similar to UniRef100_Q6NNJ2 Cluster: At5g01790; n=…	44.1047	22	Asteraceae_TIGR	0	9	0	0	0	0.5216	0	0	0.130399	0.260798	2
CATGAAAAACAAAAAAAAAAAAATAA	3	FS495914 or TC22435 similar to UniRef100_Q2TWR6 Cluster: Helicase-like transcription factor HLTF/DNA helicase RAD5; n=1; Aspergillus oryzae|Rep: Helicase-like transcription factor HLTF/DNA helicase RAD5 - Aspergillus oryzae, partial (3%)	no ref or no ref	FS495914 similar to UniRef100_A7R0W3 Cluster: Chromosome chr12 scaffold_326, whole genome shotgun sequence; n=1; Vitis vinifera|Rep: Chromosome chr12 scaffold_326, whole genome shotgun sequence - Vitis vinifera (Grape), partial (11%) or TC22435 similar to UniRef100_Q2TWR6 Cluster: Helicase-like transcription factor HLTF/DNA helicase RAD5; n=1; Aspergillus oryzae|Rep: Helicase-like transcription f…	44.1047	22	Asteraceae_TIGR	0	2	0	1	0	0.1159	0	0.1548	0.0676685	0.0797306	1.1783
CATGAAAAACAAAAAAAAAAAACTGC	2	minus294691140	minusGO665514.1	gi|294691140|gb|GO665514.1|GO665514 TKN030D11 Taraxacum kok-saghyz root cDNA library (TKN) Taraxacum kok-saghyz cDNA clone TKN030D11, mRNA sequence	40.14	20	Asteraceae_Entrez_mRNA.fasta	0	2	0	0	0	0.1159	0	0	0.0289775	0.0579551	2
CATGAAAAACAAAAACCACGATATTC	2	no hit	no hit	no hit	no hit	no hit	no hit	0	1	0	1	0	0.058	0	0.1548	0.0531797	0.0730258	1.3732
CATGAAAAACAAAAAGTAAATTGCAC	3	no hit	no hit	no hit	no hit	no hit	no hit	0	0	3	0	0	0	0.2964	0	0.0740949	0.14819	2
CATGAAAAACAAAAATGTCGATTCTT	5	no hit	no hit	no hit	no hit	no hit	no hit	1	0	4	0	0.2211	0	0.3952	0	0.154077	0.191576	1.2434
CATGAAAAACAAAACAAAAAAAAAAA	3	TC3737	no ref	TC3737 similar to UniRef100_Q1EPG5 Cluster: Double-stranded RNA-binding (DsRBD) domain-containing protein; n=1; Musa acuminata|Rep: Double-stranded RNA-binding (DsRBD) domain-containing protein - Musa acuminata (Banana), partial (28%)	42.1223	24	Asteraceae_TIGR	0	2	1	0	0	0.1159	0.0988	0	0.0536759	0.0623722	1.162
CATGAAAAACAAAAGAATATACAAAC	41	TC50850 similar to UniRef100_A7PL97 Cluster: Chromosome chr7 scaffold_20, whole genome shotgun sequence; n=1; Vitis vinifera|Rep: Chromosome chr7 scaffold_20, whole genome shotgun sequence - Vitis vinifera (Grape), partial (64%)	no ref	TC50850 similar to UniRef100_A7PL97 Cluster: Chromosome chr7 scaffold_20, whole genome shotgun sequence; n=1; Vitis vinifera|Rep: Chromosome chr7 scaffold_20, whole genome shotgun sequence - Vitis vinifera (Grape), partial (64%)	44.1047	22	Asteraceae_TIGR	3	17	19	2	0.6634	0.9852	1.8771	0.3095	0.958812	0.671499	0.7003
CATGAAAAACAAAAGAATATACAGTC	2	TC50850 similar to UniRef100_A7PL97 Cluster: Chromosome chr7 scaffold_20, whole genome shotgun sequence; n=1; Vitis vinifera|Rep: Chromosome chr7 scaffold_20, whole genome shotgun sequence - Vitis vinifera (Grape), partial (64%)	no ref	TC50850 similar to UniRef100_A7PL97 Cluster: Chromosome chr7 scaffold_20, whole genome shotgun sequence; n=1; Vitis vinifera|Rep: Chromosome chr7 scaffold_20, whole genome shotgun sequence - Vitis vinifera (Grape), partial (64%)	44.1047	22	Asteraceae_TIGR	0	0	2	0	0	0	0.1976	0	0.0493966	0.0987933	2
CATGAAAAACAAACAAAAAAAAAAAA	28	BU036198 or TC4482	no ref or no ref	BU036198 homologue to UniRef100_A7Q059 Cluster: Chromosome chr8 scaffold_41, whole genome shotgun sequence; n=1; Vitis vinifera|Rep: Chromosome chr8 scaffold_41, whole genome shotgun sequence - Vitis vinifera (Grape), partial (19%) or TC4482 similar to UniRef100_A7QRM9 Cluster: Chromosome undetermined scaffold_151, whole genome shotgun sequence; n=1; Vitis vinifera|Rep: Chromosome undetermined sc…	44.1047	22	Asteraceae_TIGR	0	16	12	0	0	0.9273	1.1855	0	0.5282	0.618957	1.1718
CATGAAAAACAAACACTCCAACTTGA	575	no hit	no hit	no hit	no hit	no hit	no hit	17	266	32	260	3.7593	15.4161	3.1614	40.2386	15.6438	17.3398	1.1084
CATGAAAAACAAACTCAGAGAGGAGT	2	no hit	no hit	no hit	no hit	no hit	no hit	0	1	0	1	0	0.058	0	0.1548	0.0531797	0.0730258	1.3732
CATGAAAAACAAAGAAAAAAAAAAAA	5	227850886 or 227955012 or 289595525 or 294683735 or 294701432 or 296281913	GO614510.1 or GO614955.1 or GW584062.1 or GO668690.1 or GW785297.1 or GW917911.1	gi|227850886|gb|GO614510.1|GO614510 VSU27 Vernonia Galamensis L embryo cDNA library Vernonia galamensis cDNA 5', mRNA sequence or gi|227955012|gb|GO614955.1|GO614955 VSU_2007_V1_plate-001_M13F_G21 Vernonia Galamensis L embryo cDNA library Vernonia galamensis cDNA, mRNA sequence or gi|289595525|gb|GW584062.1|GW584062 CtDI_P6_63 Safflower (A-1) drought stressed subtracted cDNA library Carthamus tin…	36.1753	24	Asteraceae_Entrez_mRNA.fasta	0	0	3	2	0	0	0.2964	0.3095	0.151477	0.174993	1.1552
CATGAAAAACAAAGAAAAATCCAAAA	7	no hit	no hit	no hit	no hit	no hit	no hit	0	4	0	3	0	0.2318	0	0.4643	0.174028	0.222234	1.277
CATGAAAAACAAAGAAAAATTAAAAA	2	no hit	no hit	no hit	no hit	no hit	no hit	0	0	0	2	0	0	0	0.3095	0.077382	0.154764	2
CATGAAAAACAAAGAAAAATTCAAAA	8	no hit	no hit	no hit	no hit	no hit	no hit	0	4	1	3	0	0.2318	0.0988	0.4643	0.198726	0.200914	1.011
CATGAAAAACAAATATGGTTTCTAGA	4	no hit	no hit	no hit	no hit	no hit	no hit	0	0	2	2	0	0	0.1976	0.3095	0.126779	0.153359	1.2097
CATGAAAAACAAATATGTGTCTAGTG	2	no hit	no hit	no hit	no hit	no hit	no hit	0	2	0	0	0	0.1159	0	0	0.0289775	0.0579551	2
CATGAAAAACAACAAAAAAAAAAAAA	4	BU672038	no ref	BU672038	44.1047	22	Asteraceae_TIGR	0	1	1	2	0	0.058	0.0988	0.3095	0.116569	0.134874	1.157
CATGAAAAACAACAGATTATTATTGT	5	no hit	no hit	no hit	no hit	no hit	no hit	0	5	0	0	0	0.2898	0	0	0.0724438	0.144888	2
CATGAAAAACAACCAAAAAAAAAAAA	8	TC16542	no ref	TC16542 similar to UniRef100_Q3HVL2 Cluster: Ribosomal protein L27a-like protein; n=1; Solanum tuberosum|Rep: Ribosomal protein L27a-like protein - Solanum tuberosum (Potato), complete	42.1223	24	Asteraceae_TIGR	0	3	4	1	0	0.1739	0.3952	0.1548	0.180951	0.162655	0.8989
CATGAAAAACAACTCAACAGCAGCAA	2	no hit	no hit	no hit	no hit	no hit	no hit	0	2	0	0	0	0.1159	0	0	0.0289775	0.0579551	2
CATGAAAAACAAGAAAAAAAAAAAAA	8	TC6872 similar to UniRef100_Q9SMW0 Cluster: Beta-amylase enzyme; n=3; Arabidopsis thaliana|Rep: Beta-amylase enzyme - Arabidopsis thaliana (Mouse-ear cress), partial (39%)	no ref	TC6872 similar to UniRef100_Q9SMW0 Cluster: Beta-amylase enzyme; n=3; Arabidopsis thaliana|Rep: Beta-amylase enzyme - Arabidopsis thaliana (Mouse-ear cress), partial (39%)	46.087	23	Asteraceae_TIGR	0	0	8	0	0	0	0.7903	0	0.197587	0.395173	2
CATGAAAAACAAGACTCACATCTCAA	2	GE494180 similar to UniRef100_A7NSS5 Cluster: Chromosome chr18 scaffold_1, whole genome shotgun sequence; n=1; Vitis vinifera|Rep: Chromosome chr18 scaffold_1, whole genome shotgun sequence - Vitis vinifera (Grape), partial (28%)	no ref	GE494180 similar to UniRef100_A7NSS5 Cluster: Chromosome chr18 scaffold_1, whole genome shotgun sequence; n=1; Vitis vinifera|Rep: Chromosome chr18 scaffold_1, whole genome shotgun sequence - Vitis vinifera (Grape), partial (28%)	42.1223	21	Asteraceae_TIGR	0	1	1	0	0	0.058	0.0988	0	0.0391871	0.0482231	1.2306
CATGAAAAACAAGCAAAAAAAAAAAA	12	minusTC14517 homologue to UniRef100_A7QD64 Cluster: Chromosome undetermined scaffold_80, whole genome shotgun sequence; n=1; Vitis vinifera|Rep: Chromosome undetermined scaffold_80, whole genome shotgun sequence - Vitis vinifera (Grape), partial (74%)	no ref	TC14517 homologue to UniRef100_A7QD64 Cluster: Chromosome undetermined scaffold_80, whole genome shotgun sequence; n=1; Vitis vinifera|Rep: Chromosome undetermined scaffold_80, whole genome shotgun sequence - Vitis vinifera (Grape), partial (74%)	44.1047	22	Asteraceae_TIGR	0	0	0	12	0	0	0	1.8572	0.464292	0.928583	2
CATGAAAAACAAGCAGAAAAAAAAAA	3	no hit	no hit	no hit	no hit	no hit	no hit	1	1	1	0	0.2211	0.058	0.0988	0	0.0944713	0.093668	0.9915
CATGAAAAACAAGCATTTGGGTTGCC	3	no hit	no hit	no hit	no hit	no hit	no hit	0	0	3	0	0	0	0.2964	0	0.0740949	0.14819	2
CATGAAAAACAAGCATTTTGGTTGCC	2	no hit	no hit	no hit	no hit	no hit	no hit	0	1	1	0	0	0.058	0.0988	0	0.0391871	0.0482231	1.2306
CATGAAAAACAAGCCAAAAAAAAAAA	6	no hit	no hit	no hit	no hit	no hit	no hit	0	1	1	4	0	0.058	0.0988	0.6191	0.193951	0.286287	1.4761
CATGAAAAACAAGCGAAAAAAAAAAA	6	no hit	no hit	no hit	no hit	no hit	no hit	1	3	2	0	0.2211	0.1739	0.1976	0	0.148147	0.100633	0.6793
CATGAAAAACAAGCTAAAAAAAAAAA	3	no hit	no hit	no hit	no hit	no hit	no hit	0	0	2	1	0	0	0.1976	0.1548	0.0880876	0.103206	1.1716
CATGAAAAACAAGGAAAAAAAAAAAA	3	DY929747 homologue to UniRef100_Q9M603 Cluster: Cold acclimation responsive protein BudCAR5; n=1; Medicago sativa|Rep: Cold acclimation responsive protein BudCAR5 - Medicago sativa (Alfalfa), partial (37%)	no ref	DY929747 homologue to UniRef100_Q9M603 Cluster: Cold acclimation responsive protein BudCAR5; n=1; Medicago sativa|Rep: Cold acclimation responsive protein BudCAR5 - Medicago sativa (Alfalfa), partial (37%)	42.1223	24	Asteraceae_TIGR	0	3	0	0	0	0.1739	0	0	0.0434663	0.0869326	2
CATGAAAAACAAGGAATGAAGGACGG	3	113230852 or 125455527	EE632295.1 or EL467220.1	gi|113230852|gb|EE632295.1|EE632295 EST CHEL3528.b1_O17.ab1 CHE(LMS) serpentine sunflower Helianthus exilis cDNA clone CHEL3528, mRNA sequence. or gi|125455527|gb|EL467220.1|EL467220 EST CHTS598.b1_K06.ab1 CHT(LMS) Jerusalem artichoke Helianthus tuberosus cDNA clone CHTS598, mRNA sequence.	48.0694	24	GDB_Plant_all_EST	0	3	0	0	0	0.1739	0	0	0.0434663	0.0869326	2
CATGAAAAACAAGGAATGAAGGACTG	94	113230852 or 125455527	EE632295.1 or EL467220.1	gi|113230852|gb|EE632295.1|EE632295 EST CHEL3528.b1_O17.ab1 CHE(LMS) serpentine sunflower Helianthus exilis cDNA clone CHEL3528, mRNA sequence. or gi|125455527|gb|EL467220.1|EL467220 EST CHTS598.b1_K06.ab1 CHT(LMS) Jerusalem artichoke Helianthus tuberosus cDNA clone CHTS598, mRNA sequence.	52.0341	26	GDB_Plant_all_EST	10	37	42	5	2.2114	2.1443	4.1493	0.7738	2.31971	1.38801	0.5984
CATGAAAAACAAGTAAAAAAAAAAAA	5	minus294688338	minusGW786194.1	gi|294688338|gb|GW786194.1|GW786194 PBC088D10_10622 Parthenium argentatum cold acclimated bark cDNA library (PBC) Parthenium argentatum cDNA clone PBC088D10, mRNA sequence	40.14	20	Asteraceae_Entrez_mRNA.fasta	0	3	1	1	0	0.1739	0.0988	0.1548	0.106856	0.0780355	0.7303
CATGAAAAACAAGTACGTGTATATAT	2	no hit	no hit	no hit	no hit	no hit	no hit	0	1	1	0	0	0.058	0.0988	0	0.0391871	0.0482231	1.2306
CATGAAAAACAAGTATGTGTCTAGTG	3	no hit	no hit	no hit	no hit	no hit	no hit	0	0	0	3	0	0	0	0.4643	0.116073	0.232146	2
CATGAAAAACAAGTATGTTTCTAGTG	2	no hit	no hit	no hit	no hit	no hit	no hit	1	1	0	0	0.2211	0.058	0	0	0.069773	0.104542	1.4983
CATGAAAAACAATAAAAAAAAAAAAA	4	TC5839	no ref	TC5839 similar to UniRef100_A7NWA5 Cluster: 50S ribosomal protein L33; n=1; Vitis vinifera|Rep: 50S ribosomal protein L33 - Vitis vinifera (Grape), partial (81%)	44.1047	22	Asteraceae_TIGR	0	0	3	1	0	0	0.2964	0.1548	0.112786	0.14249	1.2634
CATGAAAAACAATACATCATAAGGTA	9	no hit	no hit	no hit	no hit	no hit	no hit	1	3	5	0	0.2211	0.1739	0.494	0	0.222242	0.204587	0.9206
CATGAAAAACAATCGACAGAAACATC	2	no hit	no hit	no hit	no hit	no hit	no hit	0	0	1	1	0	0	0.0988	0.1548	0.0633893	0.0766793	1.2097
CATGAAAAACAATCTGAGAGGAATGA	287	minusTC47456 similar to UniRef100_A7QQ47 Cluster: Chromosome chr2 scaffold_140, whole genome shotgun sequence; n=1; Vitis vinifera|Rep: Chromosome chr2 scaffold_140, whole genome shotgun sequence - Vitis vinifera (Grape), partial (6%) or minusTC49040	no ref or no ref	TC47456 similar to UniRef100_A7QQ47 Cluster: Chromosome chr2 scaffold_140, whole genome shotgun sequence; n=1; Vitis vinifera|Rep: Chromosome chr2 scaffold_140, whole genome shotgun sequence - Vitis vinifera (Grape), partial (6%) or TC49040	42.1223	24	Asteraceae_TIGR	4	167	83	33	0.8845	9.6785	8.1998	5.1072	5.96752	3.88722	0.6514
CATGAAAAACAATTTCTCACTCATTG	2	no hit	no hit	no hit	no hit	no hit	no hit	0	0	1	1	0	0	0.0988	0.1548	0.0633893	0.0766793	1.2097
CATGAAAAACACAAAAAAAAAAAAAA	6	BQ973520 or BQ974557 or BU672038 or DC241098 or DC241655 or TC59124 similar to UniRef100_A9TTX0 Cluster: Predicted protein; n=1; Physcomitrella patens subsp. patens|Rep: Predicted protein - Physcomitrella patens subsp. patens, partial (92%)	no ref or no ref or no ref or no ref or no ref or no ref	BQ973520 weakly similar to UniRef100_A6PV85 Cluster: Chromosome segregation ATPases-like protein; n=1; Victivallis vadensis ATCC BAA-548|Rep: Chromosome segregation ATPases-like protein - Victivallis vadensis ATCC BAA-548, partial (6%) or BQ974557 similar to UniRef100_A0MKC8 Cluster: Ubiquitin extension protein; n=2; core eudicotyledons|Rep: Ubiquitin extension protein - Capsicum annuum (Bell pep…	44.1047	22	Asteraceae_TIGR	0	2	1	3	0	0.1159	0.0988	0.4643	0.169749	0.202899	1.1953
CATGAAAAACACGAAAAAAAAAAAAA	2	151427155 or 255639186 or 6434200	AK249204.1 or BT095650.1 or AJ002590.1	gi|151427155|gb|AK249204.1|AK249204 PLN Hordeum vulgare subsp. vulgare cDNA clone: FLbaf23j06, mRNA sequence. or gi|255639186|gb|BT095650.1|BT095650 PLN Soybean clone JCVI-FLGm-19N15 unknown mRNA. or gi|6434200|gb|AJ002590.1|AJ002590 PLN Lycopersicon esculentum mRNA for D-type cyclin.	36.1753	24	GDB_Plant_all_mRNA	0	1	0	1	0	0.058	0	0.1548	0.0531797	0.0730258	1.3732
CATGAAAAACACTAATTGTCTAAATC	60	no hit	no hit	no hit	no hit	no hit	no hit	0	16	33	11	0	0.9273	3.2602	1.7024	1.47247	1.38012	0.9373
CATGAAAAACAGATCAGAAAGTCGCA	4	no hit	no hit	no hit	no hit	no hit	no hit	0	0	3	1	0	0	0.2964	0.1548	0.112786	0.14249	1.2634
CATGAAAAACAGCCAACCATTATTTG	6	no hit	no hit	no hit	no hit	no hit	no hit	0	3	2	1	0	0.1739	0.1976	0.1548	0.131554	0.0894347	0.6798
CATGAAAAACAGTTGTTGAAAAAAAA	5	no hit	no hit	no hit	no hit	no hit	no hit	0	2	1	2	0	0.1159	0.0988	0.3095	0.131058	0.129484	0.988
CATGAAAAACAGTTGTTGAATAAAAA	7	no hit	no hit	no hit	no hit	no hit	no hit	0	3	1	3	0	0.1739	0.0988	0.4643	0.184238	0.199818	1.0846
CATGAAAAACAGTTGTTGAATATGGC	18	no hit	no hit	no hit	no hit	no hit	no hit	2	6	7	3	0.4423	0.3477	0.6916	0.4643	0.486462	0.145777	0.2997
CATGAAAAACATAAAAAAAAAAAAAA	8	TC20349	no ref	TC20349 similar to UniRef100_O13760 Cluster: Uncharacterized membrane protein C17A2.10c precursor; n=1; Schizosaccharomyces pombe|Rep: Uncharacterized membrane protein C17A2.10c precursor - Schizosaccharomyces pombe (Fission yeast), partial (12%)	36.1753	21	Asteraceae_TIGR	0	1	3	4	0	0.058	0.2964	0.6191	0.243348	0.2814	1.1564
CATGAAAAACATCAAAAAAAAAAAAA	2	minusTC14305 similar to UniRef100_Q6TF26 Cluster: Rapid alkalinization factor 4; n=1; Solanum chacoense|Rep: Rapid alkalinization factor 4 - Solanum chacoense (Chaco potato), partial (18%)	no ref	TC14305 similar to UniRef100_Q6TF26 Cluster: Rapid alkalinization factor 4; n=1; Solanum chacoense|Rep: Rapid alkalinization factor 4 - Solanum chacoense (Chaco potato), partial (18%)	42.1223	21	Asteraceae_TIGR	0	1	0	1	0	0.058	0	0.1548	0.0531797	0.0730258	1.3732
CATGAAAAACATTAAGAATATATTTT	2	no hit	no hit	no hit	no hit	no hit	no hit	0	0	2	0	0	0	0.1976	0	0.0493966	0.0987933	2
CATGAAAAACATTCCCAATCCCCACA	6	GE518586	no ref	GE518586 similar to UniRef100_A0E2X2 Cluster: Chromosome undetermined scaffold_75 whole genome shotgun sequence; n=1; Paramecium, partial (0%)	44.1047	25	Asteraceae_TIGR	1	0	3	2	0.2211	0	0.2964	0.3095	0.206761	0.143236	0.6928
CATGAAAAACATTCTTCAACAAAAAA	2	no hit	no hit	no hit	no hit	no hit	no hit	0	1	1	0	0	0.058	0.0988	0	0.0391871	0.0482231	1.2306
CATGAAAAACATTCTTCAACAAATGC	7	no hit	no hit	no hit	no hit	no hit	no hit	1	4	1	1	0.2211	0.2318	0.0988	0.1548	0.176629	0.0620847	0.3515
CATGAAAAACATTTATATTCGAAAAA	5	no hit	no hit	no hit	no hit	no hit	no hit	0	1	0	4	0	0.058	0	0.6191	0.169253	0.301111	1.7791
CATGAAAAACCAAAAAAAAAAAAAAA	717	TC19114 similar to UniRef100_A7QP35 Cluster: Chromosome chr1 scaffold_136, whole genome shotgun sequence; n=1; Vitis vinifera|Rep: Chromosome chr1 scaffold_136, whole genome shotgun sequence - Vitis vinifera (Grape), partial (62%)	no ref	TC19114 similar to UniRef100_A7QP35 Cluster: Chromosome chr1 scaffold_136, whole genome shotgun sequence; n=1; Vitis vinifera|Rep: Chromosome chr1 scaffold_136, whole genome shotgun sequence - Vitis vinifera (Grape), partial (62%)	46.087	23	Asteraceae_TIGR	6	134	293	284	1.3268	7.766	28.9464	43.9529	20.498	19.5887	0.9556
CATGAAAAACCAAACCGGTTGGGTTG	2	no hit	no hit	no hit	no hit	no hit	no hit	1	0	1	0	0.2211	0	0.0988	0	0.0799825	0.104997	1.3127
CATGAAAAACCAACAAAAAAAAAAAA	2	TC4000 similar to UniRef100_A7NZ67 Cluster: Chromosome chr6 scaffold_3, whole genome shotgun sequence; n=1; Vitis vinifera|Rep: Chromosome chr6 scaffold_3, whole genome shotgun sequence - Vitis vinifera (Grape), partial (75%)	no ref	TC4000 similar to UniRef100_A7NZ67 Cluster: Chromosome chr6 scaffold_3, whole genome shotgun sequence; n=1; Vitis vinifera|Rep: Chromosome chr6 scaffold_3, whole genome shotgun sequence - Vitis vinifera (Grape), partial (75%)	42.1223	21	Asteraceae_TIGR	0	2	0	0	0	0.1159	0	0	0.0289775	0.0579551	2
CATGAAAAACCAGATGATATAAAGAA	2	no hit	no hit	no hit	no hit	no hit	no hit	1	1	0	0	0.2211	0.058	0	0	0.069773	0.104542	1.4983
CATGAAAAACCAGATGATATAATGTC	2	no hit	no hit	no hit	no hit	no hit	no hit	0	2	0	0	0	0.1159	0	0	0.0289775	0.0579551	2
CATGAAAAACCAGCCAATCGCAAGGT	5	no hit	no hit	no hit	no hit	no hit	no hit	2	0	2	1	0.4423	0	0.1976	0.1548	0.198656	0.18325	0.9224
CATGAAAAACCATTCAACGATTAATT	2	no hit	no hit	no hit	no hit	no hit	no hit	0	0	0	2	0	0	0	0.3095	0.077382	0.154764	2
CATGAAAAACCATTCAACGATTGATT	2	no hit	no hit	no hit	no hit	no hit	no hit	0	0	2	0	0	0	0.1976	0	0.0493966	0.0987933	2
CATGAAAAACCCAAAAAAAAAAAAAA	12	CV520300 or FS440259 or FS463234 or FS479544 or GO999921 or TC16296 or TC1847 or TC7519 weakly similar to UniRef100_A7PPC7 Cluster: Chromosome chr8 scaffold_23, whole genome shotgun sequence; n=1; Vitis vinifera|Rep: Chromosome chr8 scaffold_23, whole genome shotgun sequence - Vitis vinifera (Grape), partial (56%)	no ref or no ref or no ref or no ref or no ref or no ref or no ref or no ref	CV520300 weakly similar to UniRef100_Q95R63 Cluster: SD04745p; n=1; Drosophila melanogaster|Rep: SD04745p - Drosophila melanogaster (Fruit fly), partial (4%) or FS440259 similar to UniRef100_Q2QXR7 Cluster: Pyruvate kinase; n=1; Oryza sativa Japonica Group|Rep: Pyruvate kinase - Oryza sativa subsp. japonica (Rice), partial (40%) or FS463234 weakly similar to UniRef100_Q2KNL6 Cluster: Geraniol deh…	44.1047	22	Asteraceae_TIGR	0	12	0	0	0	0.6955	0	0	0.173865	0.34773	2
CATGAAAAACCCAGATATGTTACGAT	32	no hit	no hit	no hit	no hit	no hit	no hit	1	9	12	10	0.2211	0.5216	1.1855	1.5476	0.868973	0.605847	0.6972
CATGAAAAACCCATTTCTCAAGAAAA	1106	no hit	no hit	no hit	no hit	no hit	no hit	11	396	386	313	2.4325	22.9502	38.1342	48.4411	27.9895	19.9978	0.7145
CATGAAAAACCCCAAAAAAAAAAAAA	4	FS476148 or FS479544 similar to UniRef100_Q5C1I0 Cluster: SJCHGC03140 protein; n=1; Schistosoma japonicum|Rep: SJCHGC03140 protein - Schistosoma japonicum (Blood fluke), partial (22%) or FS491530	no ref or no ref or no ref	FS476148 weakly similar to UniRef100_A7QY99 Cluster: Chromosome chr2 scaffold_241, whole genome shotgun sequence; n=1; Vitis vinifera|Rep: Chromosome chr2 scaffold_241, whole genome shotgun sequence - Vitis vinifera (Grape), partial (74%) or FS479544 similar to UniRef100_Q5C1I0 Cluster: SJCHGC03140 protein; n=1; Schistosoma japonicum|Rep: SJCHGC03140 protein - Schistosoma japonicum (Blood fluke),…	46.087	23	Asteraceae_TIGR	0	3	1	0	0	0.1739	0.0988	0	0.0681646	0.0844661	1.2391
CATGAAAAACCCCAATGAACTTTTGC	2	no hit	no hit	no hit	no hit	no hit	no hit	0	1	1	0	0	0.058	0.0988	0	0.0391871	0.0482231	1.2306
CATGAAAAACCCCGAAAAAAAAAAAA	2	minusFS461743 homologue to UniRef100_A7NW73 Cluster: Chromosome chr5 scaffold_2, whole genome shotgun sequence; n=1; Vitis vinifera|Rep: Chromosome chr5 scaffold_2, whole genome shotgun sequence - Vitis vinifera (Grape), partial (7%)	no ref	FS461743 homologue to UniRef100_A7NW73 Cluster: Chromosome chr5 scaffold_2, whole genome shotgun sequence; n=1; Vitis vinifera|Rep: Chromosome chr5 scaffold_2, whole genome shotgun sequence - Vitis vinifera (Grape), partial (7%)	44.1047	22	Asteraceae_TIGR	0	0	1	1	0	0	0.0988	0.1548	0.0633893	0.0766793	1.2097
CATGAAAAACCCTCCTAAACCGGAAA	2	no hit	no hit	no hit	no hit	no hit	no hit	0	0	1	1	0	0	0.0988	0.1548	0.0633893	0.0766793	1.2097
CATGAAAAACCGAACTTAAATTGTTG	5	no hit	no hit	no hit	no hit	no hit	no hit	3	2	0	0	0.6634	0.1159	0	0	0.19483	0.31713	1.6277
CATGAAAAACCGACAAGCTCTGCAGC	2	no hit	no hit	no hit	no hit	no hit	no hit	0	1	1	0	0	0.058	0.0988	0	0.0391871	0.0482231	1.2306
CATGAAAAACCGATCAAAACCATATA	2	no hit	no hit	no hit	no hit	no hit	no hit	0	0	2	0	0	0	0.1976	0	0.0493966	0.0987933	2
CATGAAAAACCGCTTGATTTGTGTGT	3	no hit	no hit	no hit	no hit	no hit	no hit	1	1	1	0	0.2211	0.058	0.0988	0	0.0944713	0.093668	0.9915
CATGAAAAACCGGACCAAAAAAAAAA	2	no hit	no hit	no hit	no hit	no hit	no hit	0	2	0	0	0	0.1159	0	0	0.0289775	0.0579551	2
CATGAAAAACCGGTCCAAAGGGAAGT	2	no hit	no hit	no hit	no hit	no hit	no hit	1	1	0	0	0.2211	0.058	0	0	0.069773	0.104542	1.4983
CATGAAAAACCGTTAGCACATTCAAA	3	no hit	no hit	no hit	no hit	no hit	no hit	0	2	1	0	0	0.1159	0.0988	0	0.0536759	0.0623722	1.162
CATGAAAAACCGTTAGCGTATTCAAA	3	no hit	no hit	no hit	no hit	no hit	no hit	0	2	1	0	0	0.1159	0.0988	0	0.0536759	0.0623722	1.162
CATGAAAAACCGTTTTTGCTTTAAAA	2	no hit	no hit	no hit	no hit	no hit	no hit	0	0	2	0	0	0	0.1976	0	0.0493966	0.0987933	2
CATGAAAAACCTAAAAAAAAAAAAAA	7	minusGE495548 similar to UniRef100_A7PLV1 Cluster: Chromosome chr14 scaffold_21, whole genome shotgun sequence; n=1; Vitis vinifera|Rep: Chromosome chr14 scaffold_21, whole genome shotgun sequence - Vitis vinifera (Grape), partial (6%)	no ref	GE495548 similar to UniRef100_A7PLV1 Cluster: Chromosome chr14 scaffold_21, whole genome shotgun sequence; n=1; Vitis vinifera|Rep: Chromosome chr14 scaffold_21, whole genome shotgun sequence - Vitis vinifera (Grape), partial (6%)	44.1047	22	Asteraceae_TIGR	1	6	0	0	0.2211	0.3477	0	0	0.142217	0.172158	1.2105
CATGAAAAACCTAACCAGGCACGCGA	40	no hit	no hit	no hit	no hit	no hit	no hit	12	8	14	6	2.6536	0.4636	1.3831	0.9286	1.35724	0.942266	0.6942
CATGAAAAACCTATCCAGGCACGCGA	2	no hit	no hit	no hit	no hit	no hit	no hit	0	2	0	0	0	0.1159	0	0	0.0289775	0.0579551	2
CATGAAAAACCTGAACTCACCCGGTG	2	no hit	no hit	no hit	no hit	no hit	no hit	0	1	1	0	0	0.058	0.0988	0	0.0391871	0.0482231	1.2306
CATGAAAAACCTTGAAGGCGAGATTC	3	no hit	no hit	no hit	no hit	no hit	no hit	0	1	2	0	0	0.058	0.1976	0	0.0638854	0.093227	1.4593
CATGAAAAACGAAAAAAAAAAAAAGA	3	TC6966 similar to UniRef100_A7PK05 Cluster: Chromosome chr15 scaffold_19, whole genome shotgun sequence; n=1; Vitis vinifera|Rep: Chromosome chr15 scaffold_19, whole genome shotgun sequence - Vitis vinifera (Grape), partial (17%)	no ref	TC6966 similar to UniRef100_A7PK05 Cluster: Chromosome chr15 scaffold_19, whole genome shotgun sequence; n=1; Vitis vinifera|Rep: Chromosome chr15 scaffold_19, whole genome shotgun sequence - Vitis vinifera (Grape), partial (17%)	46.087	23	Asteraceae_TIGR	0	1	2	0	0	0.058	0.1976	0	0.0638854	0.093227	1.4593
CATGAAAAACGAAAAAAAAAAAAATT	3	DV212131 similar to UniRef100_Q47YG7 Cluster: Lipoprotein releasing system transmembrane protein LolC; n=1; Colwellia psychrerythraea 34H|Rep: Lipoprotein releasing system transmembrane protein LolC - Colwellia psychrerythraea (strain 34H / ATCC BAA-681) (Vibriopsychroerythus), partial (6%)	no ref	DV212131 similar to UniRef100_Q47YG7 Cluster: Lipoprotein releasing system transmembrane protein LolC; n=1; Colwellia psychrerythraea 34H|Rep: Lipoprotein releasing system transmembrane protein LolC - Colwellia psychrerythraea (strain 34H / ATCC BAA-681) (Vibriopsychroerythus), partial (6%)	36.1753	25	Asteraceae_TIGR	0	3	0	0	0	0.1739	0	0	0.0434663	0.0869326	2
CATGAAAAACGAAAGTGTAAATCTGT	3	no hit	no hit	no hit	no hit	no hit	no hit	0	2	1	0	0	0.1159	0.0988	0	0.0536759	0.0623722	1.162
CATGAAAAACGAAATAAAAAAAAAAA	4	160950949 or 6434200	CU229038.1 or AJ002590.1	gi|160950949|gb|CU229038.1|CU229038 PLN Populus EST from severe drought-stressed leaves. or gi|6434200|gb|AJ002590.1|AJ002590 PLN Lycopersicon esculentum mRNA for D-type cyclin.	36.1753	24	GDB_Plant_all_mRNA	0	1	1	2	0	0.058	0.0988	0.3095	0.116569	0.134874	1.157
CATGAAAAACGAACAAAAAAAAAAAA	3	minusTC20518 or minusTC9438 similar to UniRef100_A7QQK2 Cluster: Chromosome undetermined scaffold_143, whole genome shotgun sequence; n=1; Vitis vinifera|Rep: Chromosome undetermined scaffold_143, whole genome shotgun sequence - Vitis vinifera (Grape), partial (26%)	no ref or no ref	TC20518 similar to UniRef100_A7PNW7 Cluster: Chromosome chr8 scaffold_23, whole genome shotgun sequence; n=1; Vitis vinifera|Rep: Chromosome chr8 scaffold_23, whole genome shotgun sequence - Vitis vinifera (Grape), partial (69%) or TC9438 similar to UniRef100_A7QQK2 Cluster: Chromosome undetermined scaffold_143, whole genome shotgun sequence; n=1; Vitis vinifera|Rep: Chromosome undetermined scaff…	42.1223	21	Asteraceae_TIGR	0	0	1	2	0	0	0.0988	0.3095	0.10208	0.145929	1.4296
CATGAAAAACGAACCAAAAAAAAAAA	2	218975941	FL670950.1	gi|218975941|gb|FL670950.1|FL670950 CIFCL006D07 CiFC Cichorium intybus cDNA 3', mRNA sequence	40.14	20	Asteraceae_Entrez_mRNA.fasta	0	1	0	1	0	0.058	0	0.1548	0.0531797	0.0730258	1.3732
CATGAAAAACGAACTAAAAAAAAAAA	2	no hit	no hit	no hit	no hit	no hit	no hit	0	0	2	0	0	0	0.1976	0	0.0493966	0.0987933	2
CATGAAAAACGAAGAAAAAAAAAAAA	5	DV625766 similar to UniRef100_Q93VA8 Cluster: At1g76010/T4O12_22; n=1; Arabidopsis thaliana|Rep: At1g76010/T4O12_22 - Arabidopsis thaliana (Mouse-ear cress), partial (9%)	no ref	DV625766 similar to UniRef100_Q93VA8 Cluster: At1g76010/T4O12_22; n=1; Arabidopsis thaliana|Rep: At1g76010/T4O12_22 - Arabidopsis thaliana (Mouse-ear cress), partial (9%)	44.1047	25	all_TIGR_Plant.fa	0	2	2	1	0	0.1159	0.1976	0.1548	0.117065	0.0848734	0.725
CATGAAAAACGAATAAAAAAAAAAAA	4	160950949 or 195647659 or 6434200	CU229038.1 or EU971180.1 or AJ002590.1	gi|160950949|gb|CU229038.1|CU229038 PLN Populus EST from severe drought-stressed leaves. or gi|195647659|gb|EU971180.1|EU971180 PLN Zea mays clone 358981 hypothetical protein mRNA, complete cds. or gi|6434200|gb|AJ002590.1|AJ002590 PLN Lycopersicon esculentum mRNA for D-type cyclin.	36.1753	24	GDB_Plant_all_mRNA	0	1	2	1	0	0.058	0.1976	0.1548	0.102576	0.0899323	0.8767
CATGAAAAACGAATCAAAAAAAAAAA	3	no hit	no hit	no hit	no hit	no hit	no hit	0	0	2	1	0	0	0.1976	0.1548	0.0880876	0.103206	1.1716
CATGAAAAACGAATTAAAAAAAAAAA	9	TC948 similar to UniRef100_A7P3S4 Cluster: Chromosome chr1 scaffold_5, whole genome shotgun sequence; n=1; Vitis vinifera|Rep: Chromosome chr1 scaffold_5, whole genome shotgun sequence - Vitis vinifera (Grape), partial (68%)	no ref	TC948 similar to UniRef100_A7P3S4 Cluster: Chromosome chr1 scaffold_5, whole genome shotgun sequence; n=1; Vitis vinifera|Rep: Chromosome chr1 scaffold_5, whole genome shotgun sequence - Vitis vinifera (Grape), partial (68%)	46.087	23	Asteraceae_TIGR	0	0	9	0	0	0	0.8891	0	0.222285	0.44457	2
CATGAAAAACGAATTATCATTCTTGC	2	no hit	no hit	no hit	no hit	no hit	no hit	0	1	1	0	0	0.058	0.0988	0	0.0391871	0.0482231	1.2306
CATGAAAAACGACACAATCGAATGGA	8	TC49833 similar to UniRef100_O48796 Cluster: F24O1.5; n=1; Arabidopsis thaliana|Rep: F24O1.5 - Arabidopsis thaliana (Mouse-ear cress), partial (22%)	no ref	TC49833 similar to UniRef100_O48796 Cluster: F24O1.5; n=1; Arabidopsis thaliana|Rep: F24O1.5 - Arabidopsis thaliana (Mouse-ear cress), partial (22%)	44.1047	25	Asteraceae_TIGR	1	3	4	0	0.2211	0.1739	0.3952	0	0.197544	0.162479	0.8225
CATGAAAAACGACATCAGTGTACTAA	94	no hit	no hit	no hit	no hit	no hit	no hit	0	40	33	21	0	2.3182	3.2602	3.25	2.20711	1.53627	0.6961
CATGAAAAACGAGAAAAAAAAAAAAA	39	GE493245 similar to UniRef100_Q9FV66 Cluster: Phosphoenolpyruvate carboxylase; n=3; Flaveria|Rep: Phosphoenolpyruvate carboxylase - Flaveria trinervia (Clustered yellowtops) (Oedera trinervia), partial (14%) or TC19019	no ref or no ref	GE493245 similar to UniRef100_Q9FV66 Cluster: Phosphoenolpyruvate carboxylase; n=3; Flaveria|Rep: Phosphoenolpyruvate carboxylase - Flaveria trinervia (Clustered yellowtops) (Oedera trinervia), partial (14%) or TC19019 similar to UniRef100_A7P015 Cluster: Chromosome chr6 scaffold_3, whole genome shotgun sequence; n=1; Vitis vinifera|Rep: Chromosome chr6 scaffold_3, whole genome shotgun sequence -…	44.1047	22	Asteraceae_TIGR	1	14	14	10	0.2211	0.8114	1.3831	1.5476	0.990813	0.60237	0.608
CATGAAAAACGAGCTATTTTAAACGC	4	no hit	no hit	no hit	no hit	no hit	no hit	0	0	1	3	0	0	0.0988	0.4643	0.140771	0.220651	1.5674
CATGAAAAACGATAAAAAAAAAAAAA	21	160950949 or 6434200	CU229038.1 or AJ002590.1	gi|160950949|gb|CU229038.1|CU229038 PLN Populus EST from severe drought-stressed leaves. or gi|6434200|gb|AJ002590.1|AJ002590 PLN Lycopersicon esculentum mRNA for D-type cyclin.	36.1753	24	GDB_Plant_all_mRNA	2	4	10	5	0.4423	0.2318	0.9879	0.7738	0.608962	0.337055	0.5535
CATGAAAAACGATAGGATTTGTAGGT	2	no hit	no hit	no hit	no hit	no hit	no hit	0	1	1	0	0	0.058	0.0988	0	0.0391871	0.0482231	1.2306
CATGAAAAACGCAATTCCTTTTAAAA	7	no hit	no hit	no hit	no hit	no hit	no hit	0	2	5	0	0	0.1159	0.494	0	0.152469	0.23413	1.5356
CATGAAAAACGCCAATGTATGATGGC	7	no hit	no hit	no hit	no hit	no hit	no hit	0	1	6	0	0	0.058	0.5928	0	0.162679	0.288019	1.7705
CATGAAAAACGCCTATCCCAGTGAGT	3	no hit	no hit	no hit	no hit	no hit	no hit	0	0	3	0	0	0	0.2964	0	0.0740949	0.14819	2
CATGAAAAACGCGTTAACTTTTGTCT	2	no hit	no hit	no hit	no hit	no hit	no hit	0	0	1	1	0	0	0.0988	0.1548	0.0633893	0.0766793	1.2097
CATGAAAAACGCTTTCATCCTATTTA	2	no hit	no hit	no hit	no hit	no hit	no hit	1	1	0	0	0.2211	0.058	0	0	0.069773	0.104542	1.4983
CATGAAAAACGGAAAAAAAAAAAAAA	324	minusTC7151 similar to UniRef100_Q8VWQ9 Cluster: P-coumarate 3-hydroxylase; n=1; Sesamum indicum|Rep: P-coumarate 3-hydroxylase - Sesamum indicum (Oriental sesame) (Gingelly), partial (98%)	no ref	TC7151 similar to UniRef100_Q8VWQ9 Cluster: P-coumarate 3-hydroxylase; n=1; Sesamum indicum|Rep: P-coumarate 3-hydroxylase - Sesamum indicum (Oriental sesame) (Gingelly), partial (98%)	42.1223	21	Asteraceae_TIGR	8	109	124	83	1.7691	6.3171	12.2504	12.8454	8.29549	5.25517	0.6335
CATGAAAAACGGAAAGTCATACCATT	2	no hit	no hit	no hit	no hit	no hit	no hit	2	0	0	0	0.4423	0	0	0	0.110568	0.221137	2
CATGAAAAACGGATATCACGAAAAAA	3	no hit	no hit	no hit	no hit	no hit	no hit	1	0	1	1	0.2211	0	0.0988	0.1548	0.118674	0.0935947	0.7887
CATGAAAAACGGGCAGAAATGGTCCA	9	no hit	no hit	no hit	no hit	no hit	no hit	0	8	0	1	0	0.4636	0	0.1548	0.154601	0.218562	1.4137
CATGAAAAACGGTCAAGGGTTTGTTC	7	no hit	no hit	no hit	no hit	no hit	no hit	0	1	5	1	0	0.058	0.494	0.1548	0.176671	0.220954	1.2507
CATGAAAAACGGTCCATCAACCGTAC	24	TC52896 similar to UniRef100_Q5DQ95 Cluster: 4-amino-4-deoxychorismate lyase; n=1; Solanum lycopersicum|Rep: 4-amino-4-deoxychorismate lyase - Solanum lycopersicum (Tomato) (Lycopersicon esculentum), partial (84%)	no ref	TC52896 similar to UniRef100_Q5DQ95 Cluster: 4-amino-4-deoxychorismate lyase; n=1; Solanum lycopersicum|Rep: 4-amino-4-deoxychorismate lyase - Solanum lycopersicum (Tomato) (Lycopersicon esculentum), partial (84%)	44.1047	25	Asteraceae_TIGR	3	8	9	4	0.6634	0.4636	0.8891	0.6191	0.658812	0.175826	0.2669
CATGAAAAACGGTCGCAAATGCGAAT	3	no hit	no hit	no hit	no hit	no hit	no hit	0	3	0	0	0	0.1739	0	0	0.0434663	0.0869326	2
CATGAAAAACGTAAAAAAAAAAAAAA	4	minusDY978734 similar to UniRef100_A7QKM7 Cluster: Chromosome chr2 scaffold_113, whole genome shotgun sequence; n=1; Vitis vinifera|Rep: Chromosome chr2 scaffold_113, whole genome shotgun sequence - Vitis vinifera (Grape), partial (43%)	no ref	DY978734 similar to UniRef100_A7QKM7 Cluster: Chromosome chr2 scaffold_113, whole genome shotgun sequence; n=1; Vitis vinifera|Rep: Chromosome chr2 scaffold_113, whole genome shotgun sequence - Vitis vinifera (Grape), partial (43%)	42.1223	24	Asteraceae_TIGR	4	0	0	0	0.8845	0	0	0	0.221137	0.442274	2
CATGAAAAACGTGGATGATTTAGGTA	2	minusGE490656 similar to UniRef100_A7P951 Cluster: Chromosome chr3 scaffold_8, whole genome shotgun sequence; n=1; Vitis vinifera|Rep: Chromosome chr3 scaffold_8, whole genome shotgun sequence - Vitis vinifera (Grape), partial (27%)	no ref	GE490656 similar to UniRef100_A7P951 Cluster: Chromosome chr3 scaffold_8, whole genome shotgun sequence; n=1; Vitis vinifera|Rep: Chromosome chr3 scaffold_8, whole genome shotgun sequence - Vitis vinifera (Grape), partial (27%)	46.087	23	Asteraceae_TIGR	0	2	0	0	0	0.1159	0	0	0.0289775	0.0579551	2
CATGAAAAACTAAAAAAAAAAAAAAA	54	BU036111 similar to UniRef100_A9U0E0 Cluster: Predicted protein; n=1; Physcomitrella patens subsp. patens|Rep: Predicted protein - Physcomitrella patens subsp. patens, partial (8%) or GR122022 or TC8285	no ref or no ref or no ref	BU036111 similar to UniRef100_A9U0E0 Cluster: Predicted protein; n=1; Physcomitrella patens subsp. patens|Rep: Predicted protein - Physcomitrella patens subsp. patens, partial (8%) or GR122022 similar to UniRef100_Q5CCP7 Cluster: Beta-galactosidase; n=1; Pyrus pyrifolia|Rep: Beta-galactosidase - Pyrus pyrifolia (Japanese pear) (Pyrus serotina), partial (15%) or TC8285 similar to UniRef100_Q6RHX7 …	44.1047	22	Asteraceae_TIGR	4	50	0	0	0.8845	2.8978	0	0	0.945575	1.36662	1.4453
CATGAAAAACTAAAAAGTAAAAAAAA	2	no hit	no hit	no hit	no hit	no hit	no hit	0	1	0	1	0	0.058	0	0.1548	0.0531797	0.0730258	1.3732
CATGAAAAACTAAAAAGTAGTAAAAA	2	no hit	no hit	no hit	no hit	no hit	no hit	0	1	1	0	0	0.058	0.0988	0	0.0391871	0.0482231	1.2306
CATGAAAAACTAAAAAGTAGTATTCG	2	no hit	no hit	no hit	no hit	no hit	no hit	0	1	0	1	0	0.058	0	0.1548	0.0531797	0.0730258	1.3732
CATGAAAAACTAAGAATAGAATGAAA	2	no hit	no hit	no hit	no hit	no hit	no hit	0	0	2	0	0	0	0.1976	0	0.0493966	0.0987933	2
CATGAAAAACTAAGGAGGGTGAAAAA	2	no hit	no hit	no hit	no hit	no hit	no hit	0	1	1	0	0	0.058	0.0988	0	0.0391871	0.0482231	1.2306
CATGAAAAACTACCTTAATATATAAT	3	no hit	no hit	no hit	no hit	no hit	no hit	0	2	1	0	0	0.1159	0.0988	0	0.0536759	0.0623722	1.162
CATGAAAAACTAGATTGGAAGGATAC	51	no hit	no hit	no hit	no hit	no hit	no hit	1	35	13	2	0.2211	2.0284	1.2843	0.3095	0.960851	0.859408	0.8944
CATGAAAAACTATCCGACTATTAAAA	2	no hit	no hit	no hit	no hit	no hit	no hit	0	1	0	1	0	0.058	0	0.1548	0.0531797	0.0730258	1.3732
CATGAAAAACTATTAACTATCAATTA	4	no hit	no hit	no hit	no hit	no hit	no hit	0	1	2	1	0	0.058	0.1976	0.1548	0.102576	0.0899323	0.8767
CATGAAAAACTCACCTTGTGGTGTGT	54	no hit	no hit	no hit	no hit	no hit	no hit	7	28	17	2	1.548	1.6227	1.6795	0.3095	1.28993	0.655816	0.5084
CATGAAAAACTCCCCTTGTGGTGTGT	3	no hit	no hit	no hit	no hit	no hit	no hit	1	0	1	1	0.2211	0	0.0988	0.1548	0.118674	0.0935947	0.7887
CATGAAAAACTCGAACTTACAATCAA	18	no hit	no hit	no hit	no hit	no hit	no hit	0	3	14	1	0	0.1739	1.3831	0.1548	0.427934	0.641522	1.4991
CATGAAAAACTGCTGGGATGCGGTCT	5	no hit	no hit	no hit	no hit	no hit	no hit	1	3	0	1	0.2211	0.1739	0	0.1548	0.137442	0.0957807	0.6969
CATGAAAAACTGTCTCAGAATCAATC	3	no hit	no hit	no hit	no hit	no hit	no hit	0	2	0	1	0	0.1159	0	0.1548	0.0676685	0.0797306	1.1783
CATGAAAAACTGTTTCTGGTTAACTT	2	no hit	no hit	no hit	no hit	no hit	no hit	0	2	0	0	0	0.1159	0	0	0.0289775	0.0579551	2
CATGAAAAACTTAAAAAAAAAAAAAA	5	FS455955 weakly similar to UniRef100_Q7ZUE3 Cluster: Zgc:56390; n=1; Danio rerio|Rep: Zgc:56390 - Danio rerio (Zebrafish) (Brachydanio rerio), partial (10%)	no ref	FS455955 weakly similar to UniRef100_Q7ZUE3 Cluster: Zgc:56390; n=1; Danio rerio|Rep: Zgc:56390 - Danio rerio (Zebrafish) (Brachydanio rerio), partial (10%)	48.0694	24	Asteraceae_TIGR	0	3	0	2	0	0.1739	0	0.3095	0.120848	0.150133	1.2423
CATGAAAAACTTAATGTTAATCCCTT	2	no hit	no hit	no hit	no hit	no hit	no hit	0	1	0	1	0	0.058	0	0.1548	0.0531797	0.0730258	1.3732
CATGAAAAACTTAATGTTAGTCCCTT	3	no hit	no hit	no hit	no hit	no hit	no hit	0	3	0	0	0	0.1739	0	0	0.0434663	0.0869326	2
CATGAAAAACTTATACTTACAATCAC	14	no hit	no hit	no hit	no hit	no hit	no hit	0	11	2	1	0	0.6375	0.1976	0.1548	0.247464	0.273528	1.1053
CATGAAAAACTTCAAAAAAAAAAAAA	2	TC4456 similar to UniRef100_A7Q8D5 Cluster: Chromosome chr5 scaffold_64, whole genome shotgun sequence; n=1; Vitis vinifera|Rep: Chromosome chr5 scaffold_64, whole genome shotgun sequence - Vitis vinifera (Grape), partial (42%)	no ref	TC4456 similar to UniRef100_A7Q8D5 Cluster: Chromosome chr5 scaffold_64, whole genome shotgun sequence; n=1; Vitis vinifera|Rep: Chromosome chr5 scaffold_64, whole genome shotgun sequence - Vitis vinifera (Grape), partial (42%)	42.1223	21	Asteraceae_TIGR	0	1	0	1	0	0.058	0	0.1548	0.0531797	0.0730258	1.3732
CATGAAAAACTTCAATCGAAAAAAAA	5	no hit	no hit	no hit	no hit	no hit	no hit	0	2	1	2	0	0.1159	0.0988	0.3095	0.131058	0.129484	0.988
CATGAAAAACTTGAAGGATATGAACC	2	no hit	no hit	no hit	no hit	no hit	no hit	0	1	0	1	0	0.058	0	0.1548	0.0531797	0.0730258	1.3732
CATGAAAAACTTGCACAGAAAGCCGG	64	no hit	no hit	no hit	no hit	no hit	no hit	8	30	16	10	1.7691	1.7387	1.5807	1.5476	1.65902	0.111054	0.0669
CATGAAAAACTTGTACTTTGGGTATA	2	no hit	no hit	no hit	no hit	no hit	no hit	1	0	1	0	0.2211	0	0.0988	0	0.0799825	0.104997	1.3127
CATGAAAAACTTTAGAAAATTACAAT	87	no hit	no hit	no hit	no hit	no hit	no hit	6	51	16	14	1.3268	2.9557	1.5807	2.1667	2.00748	0.723402	0.3604
CATGAAAAACTTTCAATGGATTATAA	4	no hit	no hit	no hit	no hit	no hit	no hit	0	1	3	0	0	0.058	0.2964	0	0.0885837	0.141199	1.594
CATGAAAAAGAAAAAAAAAAAAAAAA	845	227850886 or 227955012 or 289595525 or 294683735 or 294701432 or 296281913	GO614510.1 or GO614955.1 or GW584062.1 or GO668690.1 or GW785297.1 or GW917911.1	gi|227850886|gb|GO614510.1|GO614510 VSU27 Vernonia Galamensis L embryo cDNA library Vernonia galamensis cDNA 5', mRNA sequence or gi|227955012|gb|GO614955.1|GO614955 VSU_2007_V1_plate-001_M13F_G21 Vernonia Galamensis L embryo cDNA library Vernonia galamensis cDNA, mRNA sequence or gi|289595525|gb|GW584062.1|GW584062 CtDI_P6_63 Safflower (A-1) drought stressed subtracted cDNA library Carthamus tin…	44.1047	25	Asteraceae_Entrez_mRNA.fasta	0	845	0	0	0	48.972	0	0	12.243	24.486	2
CATGAAAAAGAAAAAAAAAAAAAACT	3	DV212131 similar to UniRef100_Q47YG7 Cluster: Lipoprotein releasing system transmembrane protein LolC; n=1; Colwellia psychrerythraea 34H|Rep: Lipoprotein releasing system transmembrane protein LolC - Colwellia psychrerythraea (strain 34H / ATCC BAA-681) (Vibriopsychroerythus), partial (6%)	no ref	DV212131 similar to UniRef100_Q47YG7 Cluster: Lipoprotein releasing system transmembrane protein LolC; n=1; Colwellia psychrerythraea 34H|Rep: Lipoprotein releasing system transmembrane protein LolC - Colwellia psychrerythraea (strain 34H / ATCC BAA-681) (Vibriopsychroerythus), partial (6%)	46.087	23	Asteraceae_TIGR	1	0	2	0	0.2211	0	0.1976	0	0.104681	0.121257	1.1583
CATGAAAAAGAAAAAAAAAAAAAAGA	3	DV212131 similar to UniRef100_Q47YG7 Cluster: Lipoprotein releasing system transmembrane protein LolC; n=1; Colwellia psychrerythraea 34H|Rep: Lipoprotein releasing system transmembrane protein LolC - Colwellia psychrerythraea (strain 34H / ATCC BAA-681) (Vibriopsychroerythus), partial (6%)	no ref	DV212131 similar to UniRef100_Q47YG7 Cluster: Lipoprotein releasing system transmembrane protein LolC; n=1; Colwellia psychrerythraea 34H|Rep: Lipoprotein releasing system transmembrane protein LolC - Colwellia psychrerythraea (strain 34H / ATCC BAA-681) (Vibriopsychroerythus), partial (6%)	46.087	23	Asteraceae_TIGR	1	0	1	1	0.2211	0	0.0988	0.1548	0.118674	0.0935947	0.7887
CATGAAAAAGAAAAAAAAAAAAACTG	14	DV212131 similar to UniRef100_Q47YG7 Cluster: Lipoprotein releasing system transmembrane protein LolC; n=1; Colwellia psychrerythraea 34H|Rep: Lipoprotein releasing system transmembrane protein LolC - Colwellia psychrerythraea (strain 34H / ATCC BAA-681) (Vibriopsychroerythus), partial (6%)	no ref	DV212131 similar to UniRef100_Q47YG7 Cluster: Lipoprotein releasing system transmembrane protein LolC; n=1; Colwellia psychrerythraea 34H|Rep: Lipoprotein releasing system transmembrane protein LolC - Colwellia psychrerythraea (strain 34H / ATCC BAA-681) (Vibriopsychroerythus), partial (6%)	46.087	23	Asteraceae_TIGR	0	2	12	0	0	0.1159	1.1855	0	0.325357	0.576039	1.7705
CATGAAAAAGAAAAAAAAAAAACAAA	5	DV212131 similar to UniRef100_Q47YG7 Cluster: Lipoprotein releasing system transmembrane protein LolC; n=1; Colwellia psychrerythraea 34H|Rep: Lipoprotein releasing system transmembrane protein LolC - Colwellia psychrerythraea (strain 34H / ATCC BAA-681) (Vibriopsychroerythus), partial (6%)	no ref	DV212131 similar to UniRef100_Q47YG7 Cluster: Lipoprotein releasing system transmembrane protein LolC; n=1; Colwellia psychrerythraea 34H|Rep: Lipoprotein releasing system transmembrane protein LolC - Colwellia psychrerythraea (strain 34H / ATCC BAA-681) (Vibriopsychroerythus), partial (6%)	44.1047	22	Asteraceae_TIGR	0	0	4	1	0	0	0.3952	0.1548	0.137484	0.186642	1.3576
CATGAAAAAGAAAAAAAAAAAACATG	4	DV212131	no ref	DV212131 similar to UniRef100_Q47YG7 Cluster: Lipoprotein releasing system transmembrane protein LolC; n=1; Colwellia psychrerythraea 34H|Rep: Lipoprotein releasing system transmembrane protein LolC - Colwellia psychrerythraea (strain 34H / ATCC BAA-681) (Vibriopsychroerythus), partial (6%)	44.1047	22	Asteraceae_TIGR	0	2	2	0	0	0.1159	0.1976	0	0.0783742	0.0964461	1.2306
CATGAAAAAGAAAAAAAAAAAACTGC	21	DV212131 similar to UniRef100_Q47YG7 Cluster: Lipoprotein releasing system transmembrane protein LolC; n=1; Colwellia psychrerythraea 34H|Rep: Lipoprotein releasing system transmembrane protein LolC - Colwellia psychrerythraea (strain 34H / ATCC BAA-681) (Vibriopsychroerythus), partial (6%)	no ref	DV212131 similar to UniRef100_Q47YG7 Cluster: Lipoprotein releasing system transmembrane protein LolC; n=1; Colwellia psychrerythraea 34H|Rep: Lipoprotein releasing system transmembrane protein LolC - Colwellia psychrerythraea (strain 34H / ATCC BAA-681) (Vibriopsychroerythus), partial (6%)	44.1047	22	Asteraceae_TIGR	0	9	12	0	0	0.5216	1.1855	0	0.426779	0.562423	1.3178
CATGAAAAAGAAAAAAAAAAAAGAAA	3	BQ845220 similar to UniRef100_Q2XSW6 Cluster: 11S globulin isoform 4; n=1; Sesamum indicum|Rep: 11S globulin isoform 4 - Sesamum indicum (Oriental sesame) (Gingelly), partial (22%) or DV212131	no ref or no ref	BQ845220 similar to UniRef100_Q2XSW6 Cluster: 11S globulin isoform 4; n=1; Sesamum indicum|Rep: 11S globulin isoform 4 - Sesamum indicum (Oriental sesame) (Gingelly), partial (22%) or DV212131 similar to UniRef100_Q47YG7 Cluster: Lipoprotein releasing system transmembrane protein LolC; n=1; Colwellia psychrerythraea 34H|Rep: Lipoprotein releasing system transmembrane protein LolC - Colwellia psyc…	38.1576	22	Asteraceae_TIGR	0	0	3	0	0	0	0.2964	0	0.0740949	0.14819	2
CATGAAAAAGAAAAAAAAAAAATAAA	3	DV212131 similar to UniRef100_Q47YG7 Cluster: Lipoprotein releasing system transmembrane protein LolC; n=1; Colwellia psychrerythraea 34H|Rep: Lipoprotein releasing system transmembrane protein LolC - Colwellia psychrerythraea (strain 34H / ATCC BAA-681) (Vibriopsychroerythus), partial (6%)	no ref	DV212131 similar to UniRef100_Q47YG7 Cluster: Lipoprotein releasing system transmembrane protein LolC; n=1; Colwellia psychrerythraea 34H|Rep: Lipoprotein releasing system transmembrane protein LolC - Colwellia psychrerythraea (strain 34H / ATCC BAA-681) (Vibriopsychroerythus), partial (6%)	44.1047	22	Asteraceae_TIGR	1	0	0	2	0.2211	0	0	0.3095	0.132666	0.157382	1.1863
CATGAAAAAGAAAAAAAAAAACAAAA	10	TC3831 homologue to UniRef100_Q3LFQ5 Cluster: Chlorophyll a/b binding protein; n=1; Panax ginseng|Rep: Chlorophyll a/b binding protein - Panax ginseng (Korean ginseng), complete	no ref	TC3831 homologue to UniRef100_Q3LFQ5 Cluster: Chlorophyll a/b binding protein; n=1; Panax ginseng|Rep: Chlorophyll a/b binding protein - Panax ginseng (Korean ginseng), complete	44.1047	22	Asteraceae_TIGR	1	0	8	1	0.2211	0	0.7903	0.1548	0.291562	0.34519	1.1839
CATGAAAAAGAAAAAAAAAAACATGA	4	DV212131	no ref	DV212131 similar to UniRef100_Q47YG7 Cluster: Lipoprotein releasing system transmembrane protein LolC; n=1; Colwellia psychrerythraea 34H|Rep: Lipoprotein releasing system transmembrane protein LolC - Colwellia psychrerythraea (strain 34H / ATCC BAA-681) (Vibriopsychroerythus), partial (6%)	36.1753	21	Asteraceae_TIGR	0	1	3	0	0	0.058	0.2964	0	0.0885837	0.141199	1.594
CATGAAAAAGAAAAAAAAAAACATGC	3	DV212131 or FS481752	no ref or no ref	DV212131 similar to UniRef100_Q47YG7 Cluster: Lipoprotein releasing system transmembrane protein LolC; n=1; Colwellia psychrerythraea 34H|Rep: Lipoprotein releasing system transmembrane protein LolC - Colwellia psychrerythraea (strain 34H / ATCC BAA-681) (Vibriopsychroerythus), partial (6%) or FS481752 homologue to UniRef100_A7QUY8 Cluster: Chromosome chr16 scaffold_182, whole genome shotgun sequ…	42.1223	21	Asteraceae_TIGR	0	2	1	0	0	0.1159	0.0988	0	0.0536759	0.0623722	1.162
CATGAAAAAGAAAAAAAAAAACATGG	3	DV212131	no ref	DV212131 similar to UniRef100_Q47YG7 Cluster: Lipoprotein releasing system transmembrane protein LolC; n=1; Colwellia psychrerythraea 34H|Rep: Lipoprotein releasing system transmembrane protein LolC - Colwellia psychrerythraea (strain 34H / ATCC BAA-681) (Vibriopsychroerythus), partial (6%)	36.1753	21	Asteraceae_TIGR	0	1	1	1	0	0.058	0.0988	0.1548	0.0778781	0.0653473	0.8391
CATGAAAAAGAAAAAAAAAAACATGT	3	DV212131	no ref	DV212131 similar to UniRef100_Q47YG7 Cluster: Lipoprotein releasing system transmembrane protein LolC; n=1; Colwellia psychrerythraea 34H|Rep: Lipoprotein releasing system transmembrane protein LolC - Colwellia psychrerythraea (strain 34H / ATCC BAA-681) (Vibriopsychroerythus), partial (6%)	36.1753	21	Asteraceae_TIGR	0	0	3	0	0	0	0.2964	0	0.0740949	0.14819	2
CATGAAAAAGAAAAAAAAAAACTGCT	8	DV212131	no ref	DV212131 similar to UniRef100_Q47YG7 Cluster: Lipoprotein releasing system transmembrane protein LolC; n=1; Colwellia psychrerythraea 34H|Rep: Lipoprotein releasing system transmembrane protein LolC - Colwellia psychrerythraea (strain 34H / ATCC BAA-681) (Vibriopsychroerythus), partial (6%)	36.1753	21	Asteraceae_TIGR	0	0	0	8	0	0	0	1.2381	0.309528	0.619056	2
CATGAAAAAGAAAAAAAAAAATGAAA	2	DV212131 similar to UniRef100_Q47YG7 Cluster: Lipoprotein releasing system transmembrane protein LolC; n=1; Colwellia psychrerythraea 34H|Rep: Lipoprotein releasing system transmembrane protein LolC - Colwellia psychrerythraea (strain 34H / ATCC BAA-681) (Vibriopsychroerythus), partial (6%)	no ref	DV212131 similar to UniRef100_Q47YG7 Cluster: Lipoprotein releasing system transmembrane protein LolC; n=1; Colwellia psychrerythraea 34H|Rep: Lipoprotein releasing system transmembrane protein LolC - Colwellia psychrerythraea (strain 34H / ATCC BAA-681) (Vibriopsychroerythus), partial (6%)	42.1223	21	Asteraceae_TIGR	0	1	0	1	0	0.058	0	0.1548	0.0531797	0.0730258	1.3732
CATGAAAAAGAAAAAAAAAAATGACT	2	DV212131 similar to UniRef100_Q47YG7 Cluster: Lipoprotein releasing system transmembrane protein LolC; n=1; Colwellia psychrerythraea 34H|Rep: Lipoprotein releasing system transmembrane protein LolC - Colwellia psychrerythraea (strain 34H / ATCC BAA-681) (Vibriopsychroerythus), partial (6%)	no ref	DV212131 similar to UniRef100_Q47YG7 Cluster: Lipoprotein releasing system transmembrane protein LolC; n=1; Colwellia psychrerythraea 34H|Rep: Lipoprotein releasing system transmembrane protein LolC - Colwellia psychrerythraea (strain 34H / ATCC BAA-681) (Vibriopsychroerythus), partial (6%)	42.1223	21	Asteraceae_TIGR	0	1	0	1	0	0.058	0	0.1548	0.0531797	0.0730258	1.3732
CATGAAAAAGAAAAAAAAAAATGAGA	2	DV212131 similar to UniRef100_Q47YG7 Cluster: Lipoprotein releasing system transmembrane protein LolC; n=1; Colwellia psychrerythraea 34H|Rep: Lipoprotein releasing system transmembrane protein LolC - Colwellia psychrerythraea (strain 34H / ATCC BAA-681) (Vibriopsychroerythus), partial (6%)	no ref	DV212131 similar to UniRef100_Q47YG7 Cluster: Lipoprotein releasing system transmembrane protein LolC; n=1; Colwellia psychrerythraea 34H|Rep: Lipoprotein releasing system transmembrane protein LolC - Colwellia psychrerythraea (strain 34H / ATCC BAA-681) (Vibriopsychroerythus), partial (6%)	42.1223	21	Asteraceae_TIGR	0	2	0	0	0	0.1159	0	0	0.0289775	0.0579551	2
CATGAAAAAGAAAAAAAAAAATGCTT	3	DV212131 similar to UniRef100_Q47YG7 Cluster: Lipoprotein releasing system transmembrane protein LolC; n=1; Colwellia psychrerythraea 34H|Rep: Lipoprotein releasing system transmembrane protein LolC - Colwellia psychrerythraea (strain 34H / ATCC BAA-681) (Vibriopsychroerythus), partial (6%)	no ref	DV212131 similar to UniRef100_Q47YG7 Cluster: Lipoprotein releasing system transmembrane protein LolC; n=1; Colwellia psychrerythraea 34H|Rep: Lipoprotein releasing system transmembrane protein LolC - Colwellia psychrerythraea (strain 34H / ATCC BAA-681) (Vibriopsychroerythus), partial (6%)	42.1223	21	Asteraceae_TIGR	0	0	0	3	0	0	0	0.4643	0.116073	0.232146	2
CATGAAAAAGAAAAAAAAAAATGTCG	2	DC239879 similar to UniRef100_A9P7F0 Cluster: Profilin; n=1; Gossypium hirsutum|Rep: Profilin - Gossypium hirsutum (Upland cotton) (Gossypium mexicanum), partial (17%)	no ref	DC239879 similar to UniRef100_A9P7F0 Cluster: Profilin; n=1; Gossypium hirsutum|Rep: Profilin - Gossypium hirsutum (Upland cotton) (Gossypium mexicanum), partial (17%)	44.1047	22	Asteraceae_TIGR	0	2	0	0	0	0.1159	0	0	0.0289775	0.0579551	2
CATGAAAAAGAAAAAAAAAACAAAAA	10	minusDV209337 similar to UniRef100_Q502P0 Cluster: ADP-ribosylation factor-like protein 6-interacting protein 4; n=1; Danio rerio|Rep: ADP-ribosylation factor-like protein 6-interacting protein 4 - Danio rerio (Zebrafish) (Brachydanio rerio), partial (7%) or minusTC975	no ref or no ref	DV209337 similar to UniRef100_Q502P0 Cluster: ADP-ribosylation factor-like protein 6-interacting protein 4; n=1; Danio rerio|Rep: ADP-ribosylation factor-like protein 6-interacting protein 4 - Danio rerio (Zebrafish) (Brachydanio rerio), partial (7%) or TC975 similar to UniRef100_A7Q5T8 Cluster: Chromosome chr14 scaffold_54, whole genome shotgun sequence; n=1; Vitis vinifera|Rep: Chromosome chr14…	44.1047	22	Asteraceae_TIGR	1	0	1	8	0.2211	0	0.0988	1.2381	0.38951	0.572919	1.4709
CATGAAAAAGAAAAAAAAAACAACTG	2	DV212131 similar to UniRef100_Q47YG7 Cluster: Lipoprotein releasing system transmembrane protein LolC; n=1; Colwellia psychrerythraea 34H|Rep: Lipoprotein releasing system transmembrane protein LolC - Colwellia psychrerythraea (strain 34H / ATCC BAA-681) (Vibriopsychroerythus), partial (6%)	no ref	DV212131 similar to UniRef100_Q47YG7 Cluster: Lipoprotein releasing system transmembrane protein LolC; n=1; Colwellia psychrerythraea 34H|Rep: Lipoprotein releasing system transmembrane protein LolC - Colwellia psychrerythraea (strain 34H / ATCC BAA-681) (Vibriopsychroerythus), partial (6%)	40.14	20	Asteraceae_TIGR	0	1	0	1	0	0.058	0	0.1548	0.0531797	0.0730258	1.3732
CATGAAAAAGAAAAAAAAAACATCTA	4	minusBQ849712 or minusTC20694 similar to UniRef100_A7QL20 Cluster: Chromosome undetermined scaffold_116, whole genome shotgun sequence; n=1; Vitis vinifera|Rep: Chromosome undetermined scaffold_116, whole genome shotgun sequence - Vitis vinifera (Grape), partial (97%)	no ref or no ref	BQ849712 or TC20694 similar to UniRef100_A7QL20 Cluster: Chromosome undetermined scaffold_116, whole genome shotgun sequence; n=1; Vitis vinifera|Rep: Chromosome undetermined scaffold_116, whole genome shotgun sequence - Vitis vinifera (Grape), partial (97%)	44.1047	22	Asteraceae_TIGR	0	3	0	1	0	0.1739	0	0.1548	0.0821573	0.095187	1.1586
CATGAAAAAGAAAAAAAAAACATGAA	2	minus218971862	minusFL673218.1	gi|218971862|gb|FL673218.1|FL673218 CIRBN001A05 CiRB Cichorium intybus cDNA 3', mRNA sequence	44.1047	22	Asteraceae_Entrez_mRNA.fasta	0	0	0	2	0	0	0	0.3095	0.077382	0.154764	2
CATGAAAAAGAAAAAAAAAACATGAT	8	minus218971862	minusFL673218.1	gi|218971862|gb|FL673218.1|FL673218 CIRBN001A05 CiRB Cichorium intybus cDNA 3', mRNA sequence	44.1047	22	Asteraceae_Entrez_mRNA.fasta	0	3	0	5	0	0.1739	0	0.7738	0.236921	0.367196	1.5499
CATGAAAAAGAAAAAAAAAACATGCT	6	DV212131 similar to UniRef100_Q47YG7 Cluster: Lipoprotein releasing system transmembrane protein LolC; n=1; Colwellia psychrerythraea 34H|Rep: Lipoprotein releasing system transmembrane protein LolC - Colwellia psychrerythraea (strain 34H / ATCC BAA-681) (Vibriopsychroerythus), partial (6%)	no ref	DV212131 similar to UniRef100_Q47YG7 Cluster: Lipoprotein releasing system transmembrane protein LolC; n=1; Colwellia psychrerythraea 34H|Rep: Lipoprotein releasing system transmembrane protein LolC - Colwellia psychrerythraea (strain 34H / ATCC BAA-681) (Vibriopsychroerythus), partial (6%)	40.14	20	Asteraceae_TIGR	0	2	0	4	0	0.1159	0	0.6191	0.183741	0.295309	1.6072
CATGAAAAAGAAAAAAAAAACATGGA	2	DV212131 similar to UniRef100_Q47YG7 Cluster: Lipoprotein releasing system transmembrane protein LolC; n=1; Colwellia psychrerythraea 34H|Rep: Lipoprotein releasing system transmembrane protein LolC - Colwellia psychrerythraea (strain 34H / ATCC BAA-681) (Vibriopsychroerythus), partial (6%)	no ref	DV212131 similar to UniRef100_Q47YG7 Cluster: Lipoprotein releasing system transmembrane protein LolC; n=1; Colwellia psychrerythraea 34H|Rep: Lipoprotein releasing system transmembrane protein LolC - Colwellia psychrerythraea (strain 34H / ATCC BAA-681) (Vibriopsychroerythus), partial (6%)	40.14	20	Asteraceae_TIGR	0	2	0	0	0	0.1159	0	0	0.0289775	0.0579551	2
CATGAAAAAGAAAAAAAAAACATGGT	3	DV212131 similar to UniRef100_Q47YG7 Cluster: Lipoprotein releasing system transmembrane protein LolC; n=1; Colwellia psychrerythraea 34H|Rep: Lipoprotein releasing system transmembrane protein LolC - Colwellia psychrerythraea (strain 34H / ATCC BAA-681) (Vibriopsychroerythus), partial (6%)	no ref	DV212131 similar to UniRef100_Q47YG7 Cluster: Lipoprotein releasing system transmembrane protein LolC; n=1; Colwellia psychrerythraea 34H|Rep: Lipoprotein releasing system transmembrane protein LolC - Colwellia psychrerythraea (strain 34H / ATCC BAA-681) (Vibriopsychroerythus), partial (6%)	40.14	20	Asteraceae_TIGR	0	0	0	3	0	0	0	0.4643	0.116073	0.232146	2
CATGAAAAAGAAAAAAAAAACATGTA	4	DV212131 similar to UniRef100_Q47YG7 Cluster: Lipoprotein releasing system transmembrane protein LolC; n=1; Colwellia psychrerythraea 34H|Rep: Lipoprotein releasing system transmembrane protein LolC - Colwellia psychrerythraea (strain 34H / ATCC BAA-681) (Vibriopsychroerythus), partial (6%)	no ref	DV212131 similar to UniRef100_Q47YG7 Cluster: Lipoprotein releasing system transmembrane protein LolC; n=1; Colwellia psychrerythraea 34H|Rep: Lipoprotein releasing system transmembrane protein LolC - Colwellia psychrerythraea (strain 34H / ATCC BAA-681) (Vibriopsychroerythus), partial (6%)	40.14	20	Asteraceae_TIGR	0	3	0	1	0	0.1739	0	0.1548	0.0821573	0.095187	1.1586
CATGAAAAAGAAAAAAAAAACATGTC	2	227850945 or 227954461 or 227955274	GO614569.1 or GO615483.1 or GO615438.1	gi|227850945|gb|GO614569.1|GO614569 VSU87 Vernonia Galamensis L embryo cDNA library Vernonia galamensis cDNA 5', mRNA sequence or gi|227954461|gb|GO615483.1|GO615483 VSU_2007_V1_plate-002_M13F_N03 Vernonia Galamensis L embryo cDNA library Vernonia galamensis cDNA, mRNA sequence or gi|227955274|gb|GO615438.1|GO615438 VSU_2007_V1_plate-002_M13F_L06 Vernonia Galamensis L embryo cDNA library Vernonia…	44.1047	22	Asteraceae_Entrez_mRNA.fasta	0	0	0	2	0	0	0	0.3095	0.077382	0.154764	2
CATGAAAAAGAAAAAAAAAACATGTT	9	227850851 or 227850861 or 227954543 or 227954631	GO614638.1 or GO614485.1 or GO615565.1 or GO614912.1	gi|227850851|gb|GO614638.1|GO614638 VSU160 Vernonia Galamensis L embryo cDNA library Vernonia galamensis cDNA 5', mRNA sequence or gi|227850861|gb|GO614485.1|GO614485 VSU1 Vernonia Galamensis L embryo cDNA library Vernonia galamensis cDNA 5', mRNA sequence or gi|227954543|gb|GO615565.1|GO615565 VSU_2007_V1_plate-003_M13F_A16 Vernonia Galamensis L embryo cDNA library Vernonia galamensis cDNA, mRNA…	44.1047	22	Asteraceae_Entrez_mRNA.fasta	1	3	0	5	0.2211	0.1739	0	0.7738	0.292205	0.334859	1.146
CATGAAAAAGAAAAAAAAAAGAAAAA	2	294682001	GW783496.1	gi|294682001|gb|GW783496.1|GW783496 PBC058D11_07924 Parthenium argentatum cold acclimated bark cDNA library (PBC) Parthenium argentatum cDNA clone PBC058D11, mRNA sequence	36.1753	18	Asteraceae_Entrez_mRNA.fasta	0	0	0	2	0	0	0	0.3095	0.077382	0.154764	2
CATGAAAAAGAAAAAAAAAATGAAAA	2	294682001	GW783496.1	gi|294682001|gb|GW783496.1|GW783496 PBC058D11_07924 Parthenium argentatum cold acclimated bark cDNA library (PBC) Parthenium argentatum cDNA clone PBC058D11, mRNA sequence	36.1753	18	Asteraceae_Entrez_mRNA.fasta	1	0	0	1	0.2211	0	0	0.1548	0.0939752	0.111845	1.1902
CATGAAAAAGAAAAAAAAAATTCCCT	2	DV212131 similar to UniRef100_Q47YG7 Cluster: Lipoprotein releasing system transmembrane protein LolC; n=1; Colwellia psychrerythraea 34H|Rep: Lipoprotein releasing system transmembrane protein LolC - Colwellia psychrerythraea (strain 34H / ATCC BAA-681) (Vibriopsychroerythus), partial (6%)	no ref	DV212131 similar to UniRef100_Q47YG7 Cluster: Lipoprotein releasing system transmembrane protein LolC; n=1; Colwellia psychrerythraea 34H|Rep: Lipoprotein releasing system transmembrane protein LolC - Colwellia psychrerythraea (strain 34H / ATCC BAA-681) (Vibriopsychroerythus), partial (6%)	40.14	20	Asteraceae_TIGR	0	2	0	0	0	0.1159	0	0	0.0289775	0.0579551	2
CATGAAAAAGAAAAAAAAACAAAAAA	28	minusDW134335 similar to UniRef100_A7QMQ2 Cluster: Chromosome undetermined scaffold_127, whole genome shotgun sequence; n=1; Vitis vinifera|Rep: Chromosome undetermined scaffold_127, whole genome shotgun sequence - Vitis vinifera (Grape), partial (17%)	no ref	DW134335 similar to UniRef100_A7QMQ2 Cluster: Chromosome undetermined scaffold_127, whole genome shotgun sequence; n=1; Vitis vinifera|Rep: Chromosome undetermined scaffold_127, whole genome shotgun sequence - Vitis vinifera (Grape), partial (17%)	44.1047	22	Asteraceae_TIGR	3	0	7	18	0.6634	0	0.6916	2.7858	1.03518	1.21001	1.1689
CATGAAAAAGAAAAAAAAACAACTGC	10	minusDW134335 similar to UniRef100_A7QMQ2 Cluster: Chromosome undetermined scaffold_127, whole genome shotgun sequence; n=1; Vitis vinifera|Rep: Chromosome undetermined scaffold_127, whole genome shotgun sequence - Vitis vinifera (Grape), partial (17%)	no ref	DW134335 similar to UniRef100_A7QMQ2 Cluster: Chromosome undetermined scaffold_127, whole genome shotgun sequence; n=1; Vitis vinifera|Rep: Chromosome undetermined scaffold_127, whole genome shotgun sequence - Vitis vinifera (Grape), partial (17%)	42.1223	21	Asteraceae_TIGR	2	3	3	2	0.4423	0.1739	0.2964	0.3095	0.305512	0.109748	0.3592
CATGAAAAAGAAAAAAAAACACTGCT	2	TC174040 homologue to UniRef100_A7Y7W6 Cluster: MADS-box protein; n=1; Populus deltoides|Rep: MADS-box protein - Populus deltoides (Eastern poplar) (Eastern cottonwood), partial (58%)	no ref	TC174040 homologue to UniRef100_A7Y7W6 Cluster: MADS-box protein; n=1; Populus deltoides|Rep: MADS-box protein - Populus deltoides (Eastern poplar) (Eastern cottonwood), partial (58%)	42.1223	21	all_TIGR_Plant.fa	0	0	0	2	0	0	0	0.3095	0.077382	0.154764	2
CATGAAAAAGAAAAAAAAACATGAAA	3	TC174040 homologue to UniRef100_A7Y7W6 Cluster: MADS-box protein; n=1; Populus deltoides|Rep: MADS-box protein - Populus deltoides (Eastern poplar) (Eastern cottonwood), partial (58%)	no ref	TC174040 homologue to UniRef100_A7Y7W6 Cluster: MADS-box protein; n=1; Populus deltoides|Rep: MADS-box protein - Populus deltoides (Eastern poplar) (Eastern cottonwood), partial (58%)	42.1223	21	all_TIGR_Plant.fa	0	2	0	1	0	0.1159	0	0.1548	0.0676685	0.0797306	1.1783
CATGAAAAAGAAAAAAAAACATGAAT	6	TC174040 homologue to UniRef100_A7Y7W6 Cluster: MADS-box protein; n=1; Populus deltoides|Rep: MADS-box protein - Populus deltoides (Eastern poplar) (Eastern cottonwood), partial (58%)	no ref	TC174040 homologue to UniRef100_A7Y7W6 Cluster: MADS-box protein; n=1; Populus deltoides|Rep: MADS-box protein - Populus deltoides (Eastern poplar) (Eastern cottonwood), partial (58%)	42.1223	21	all_TIGR_Plant.fa	0	4	1	1	0	0.2318	0.0988	0.1548	0.121344	0.0975616	0.804
CATGAAAAAGAAAAAAAAACATGACT	7	minusTC7023 homologue to UniRef100_A7P650 Cluster: Chromosome chr4 scaffold_6, whole genome shotgun sequence; n=1; Vitis vinifera|Rep: Chromosome chr4 scaffold_6, whole genome shotgun sequence - Vitis vinifera (Grape), partial (28%)	no ref	TC7023 homologue to UniRef100_A7P650 Cluster: Chromosome chr4 scaffold_6, whole genome shotgun sequence; n=1; Vitis vinifera|Rep: Chromosome chr4 scaffold_6, whole genome shotgun sequence - Vitis vinifera (Grape), partial (28%)	42.1223	21	Asteraceae_TIGR	0	4	1	2	0	0.2318	0.0988	0.3095	0.160035	0.137675	0.8603
CATGAAAAAGAAAAAAAAACATGATA	9	TC174040 homologue to UniRef100_A7Y7W6 Cluster: MADS-box protein; n=1; Populus deltoides|Rep: MADS-box protein - Populus deltoides (Eastern poplar) (Eastern cottonwood), partial (58%)	no ref	TC174040 homologue to UniRef100_A7Y7W6 Cluster: MADS-box protein; n=1; Populus deltoides|Rep: MADS-box protein - Populus deltoides (Eastern poplar) (Eastern cottonwood), partial (58%)	42.1223	21	all_TIGR_Plant.fa	2	3	1	3	0.4423	0.1739	0.0988	0.4643	0.294806	0.18576	0.6301
CATGAAAAAGAAAAAAAAACATGATC	3	TC174040 homologue to UniRef100_A7Y7W6 Cluster: MADS-box protein; n=1; Populus deltoides|Rep: MADS-box protein - Populus deltoides (Eastern poplar) (Eastern cottonwood), partial (58%)	no ref	TC174040 homologue to UniRef100_A7Y7W6 Cluster: MADS-box protein; n=1; Populus deltoides|Rep: MADS-box protein - Populus deltoides (Eastern poplar) (Eastern cottonwood), partial (58%)	42.1223	21	all_TIGR_Plant.fa	1	2	0	0	0.2211	0.1159	0	0	0.0842618	0.106359	1.2622
CATGAAAAAGAAAAAAAAACATGATG	5	TC174040 homologue to UniRef100_A7Y7W6 Cluster: MADS-box protein; n=1; Populus deltoides|Rep: MADS-box protein - Populus deltoides (Eastern poplar) (Eastern cottonwood), partial (58%)	no ref	TC174040 homologue to UniRef100_A7Y7W6 Cluster: MADS-box protein; n=1; Populus deltoides|Rep: MADS-box protein - Populus deltoides (Eastern poplar) (Eastern cottonwood), partial (58%)	42.1223	21	all_TIGR_Plant.fa	0	3	0	2	0	0.1739	0	0.3095	0.120848	0.150133	1.2423
CATGAAAAAGAAAAAAAAACATGATT	15	TC174040 homologue to UniRef100_A7Y7W6 Cluster: MADS-box protein; n=1; Populus deltoides|Rep: MADS-box protein - Populus deltoides (Eastern poplar) (Eastern cottonwood), partial (58%)	no ref	TC174040 homologue to UniRef100_A7Y7W6 Cluster: MADS-box protein; n=1; Populus deltoides|Rep: MADS-box protein - Populus deltoides (Eastern poplar) (Eastern cottonwood), partial (58%)	42.1223	21	all_TIGR_Plant.fa	2	6	1	6	0.4423	0.3477	0.0988	0.9286	0.454345	0.34777	0.7654
CATGAAAAAGAAAAAAAAACATGCGT	2	TC174040 homologue to UniRef100_A7Y7W6 Cluster: MADS-box protein; n=1; Populus deltoides|Rep: MADS-box protein - Populus deltoides (Eastern poplar) (Eastern cottonwood), partial (58%)	no ref	TC174040 homologue to UniRef100_A7Y7W6 Cluster: MADS-box protein; n=1; Populus deltoides|Rep: MADS-box protein - Populus deltoides (Eastern poplar) (Eastern cottonwood), partial (58%)	42.1223	21	all_TIGR_Plant.fa	0	2	0	0	0	0.1159	0	0	0.0289775	0.0579551	2
CATGAAAAAGAAAAAAAAACATGCTC	2	TC174040 homologue to UniRef100_A7Y7W6 Cluster: MADS-box protein; n=1; Populus deltoides|Rep: MADS-box protein - Populus deltoides (Eastern poplar) (Eastern cottonwood), partial (58%)	no ref	TC174040 homologue to UniRef100_A7Y7W6 Cluster: MADS-box protein; n=1; Populus deltoides|Rep: MADS-box protein - Populus deltoides (Eastern poplar) (Eastern cottonwood), partial (58%)	42.1223	21	all_TIGR_Plant.fa	0	2	0	0	0	0.1159	0	0	0.0289775	0.0579551	2
CATGAAAAAGAAAAAAAAACATGCTG	6	TC174040 homologue to UniRef100_A7Y7W6 Cluster: MADS-box protein; n=1; Populus deltoides|Rep: MADS-box protein - Populus deltoides (Eastern poplar) (Eastern cottonwood), partial (58%)	no ref	TC174040 homologue to UniRef100_A7Y7W6 Cluster: MADS-box protein; n=1; Populus deltoides|Rep: MADS-box protein - Populus deltoides (Eastern poplar) (Eastern cottonwood), partial (58%)	42.1223	21	all_TIGR_Plant.fa	1	2	0	3	0.2211	0.1159	0	0.4643	0.200335	0.197794	0.9873
CATGAAAAAGAAAAAAAAACATGCTT	4	TC174040 homologue to UniRef100_A7Y7W6 Cluster: MADS-box protein; n=1; Populus deltoides|Rep: MADS-box protein - Populus deltoides (Eastern poplar) (Eastern cottonwood), partial (58%)	no ref	TC174040 homologue to UniRef100_A7Y7W6 Cluster: MADS-box protein; n=1; Populus deltoides|Rep: MADS-box protein - Populus deltoides (Eastern poplar) (Eastern cottonwood), partial (58%)	42.1223	21	all_TIGR_Plant.fa	0	1	0	3	0	0.058	0	0.4643	0.130562	0.224158	1.7169
CATGAAAAAGAAAAAAAAACATGGAA	4	TC174040 homologue to UniRef100_A7Y7W6 Cluster: MADS-box protein; n=1; Populus deltoides|Rep: MADS-box protein - Populus deltoides (Eastern poplar) (Eastern cottonwood), partial (58%)	no ref	TC174040 homologue to UniRef100_A7Y7W6 Cluster: MADS-box protein; n=1; Populus deltoides|Rep: MADS-box protein - Populus deltoides (Eastern poplar) (Eastern cottonwood), partial (58%)	42.1223	21	all_TIGR_Plant.fa	0	4	0	0	0	0.2318	0	0	0.0579551	0.11591	2
CATGAAAAAGAAAAAAAAACATGGAG	6	TC174040 homologue to UniRef100_A7Y7W6 Cluster: MADS-box protein; n=1; Populus deltoides|Rep: MADS-box protein - Populus deltoides (Eastern poplar) (Eastern cottonwood), partial (58%)	no ref	TC174040 homologue to UniRef100_A7Y7W6 Cluster: MADS-box protein; n=1; Populus deltoides|Rep: MADS-box protein - Populus deltoides (Eastern poplar) (Eastern cottonwood), partial (58%)	42.1223	21	all_TIGR_Plant.fa	1	3	2	0	0.2211	0.1739	0.1976	0	0.148147	0.100633	0.6793
CATGAAAAAGAAAAAAAAACATGGAT	7	TC174040 homologue to UniRef100_A7Y7W6 Cluster: MADS-box protein; n=1; Populus deltoides|Rep: MADS-box protein - Populus deltoides (Eastern poplar) (Eastern cottonwood), partial (58%)	no ref	TC174040 homologue to UniRef100_A7Y7W6 Cluster: MADS-box protein; n=1; Populus deltoides|Rep: MADS-box protein - Populus deltoides (Eastern poplar) (Eastern cottonwood), partial (58%)	42.1223	21	all_TIGR_Plant.fa	0	4	1	2	0	0.2318	0.0988	0.3095	0.160035	0.137675	0.8603
CATGAAAAAGAAAAAAAAACATGGGA	2	TC174040 homologue to UniRef100_A7Y7W6 Cluster: MADS-box protein; n=1; Populus deltoides|Rep: MADS-box protein - Populus deltoides (Eastern poplar) (Eastern cottonwood), partial (58%)	no ref	TC174040 homologue to UniRef100_A7Y7W6 Cluster: MADS-box protein; n=1; Populus deltoides|Rep: MADS-box protein - Populus deltoides (Eastern poplar) (Eastern cottonwood), partial (58%)	42.1223	21	all_TIGR_Plant.fa	0	2	0	0	0	0.1159	0	0	0.0289775	0.0579551	2
CATGAAAAAGAAAAAAAAACATGGTG	11	TC174040 homologue to UniRef100_A7Y7W6 Cluster: MADS-box protein; n=1; Populus deltoides|Rep: MADS-box protein - Populus deltoides (Eastern poplar) (Eastern cottonwood), partial (58%)	no ref	TC174040 homologue to UniRef100_A7Y7W6 Cluster: MADS-box protein; n=1; Populus deltoides|Rep: MADS-box protein - Populus deltoides (Eastern poplar) (Eastern cottonwood), partial (58%)	42.1223	21	all_TIGR_Plant.fa	1	5	1	4	0.2211	0.2898	0.0988	0.6191	0.30719	0.222409	0.724
CATGAAAAAGAAAAAAAAACATGGTT	11	TC174040 homologue to UniRef100_A7Y7W6 Cluster: MADS-box protein; n=1; Populus deltoides|Rep: MADS-box protein - Populus deltoides (Eastern poplar) (Eastern cottonwood), partial (58%)	no ref	TC174040 homologue to UniRef100_A7Y7W6 Cluster: MADS-box protein; n=1; Populus deltoides|Rep: MADS-box protein - Populus deltoides (Eastern poplar) (Eastern cottonwood), partial (58%)	42.1223	21	all_TIGR_Plant.fa	1	7	1	2	0.2211	0.4057	0.0988	0.3095	0.258786	0.1306	0.5047
CATGAAAAAGAAAAAAAAACATGTAA	11	227850827 or 227954484	GO614614.1 or GO615506.1	gi|227850827|gb|GO614614.1|GO614614 VSU133 Vernonia Galamensis L embryo cDNA library Vernonia galamensis cDNA 5', mRNA sequence or gi|227954484|gb|GO615506.1|GO615506 VSU_2007_V1_plate-002_M13F_O02 Vernonia Galamensis L embryo cDNA library Vernonia galamensis cDNA, mRNA sequence	40.14	20	Asteraceae_Entrez_mRNA.fasta	1	4	1	5	0.2211	0.2318	0.0988	0.7738	0.331392	0.301062	0.9085
CATGAAAAAGAAAAAAAAACATGTAT	11	227850827 or 227954484	GO614614.1 or GO615506.1	gi|227850827|gb|GO614614.1|GO614614 VSU133 Vernonia Galamensis L embryo cDNA library Vernonia galamensis cDNA 5', mRNA sequence or gi|227954484|gb|GO615506.1|GO615506 VSU_2007_V1_plate-002_M13F_O02 Vernonia Galamensis L embryo cDNA library Vernonia galamensis cDNA, mRNA sequence	40.14	20	Asteraceae_Entrez_mRNA.fasta	1	7	0	3	0.2211	0.4057	0	0.4643	0.272779	0.209298	0.7673
CATGAAAAAGAAAAAAAAACATGTCA	7	227850827 or 227954484	GO614614.1 or GO615506.1	gi|227850827|gb|GO614614.1|GO614614 VSU133 Vernonia Galamensis L embryo cDNA library Vernonia galamensis cDNA 5', mRNA sequence or gi|227954484|gb|GO615506.1|GO615506 VSU_2007_V1_plate-002_M13F_O02 Vernonia Galamensis L embryo cDNA library Vernonia galamensis cDNA, mRNA sequence	40.14	20	Asteraceae_Entrez_mRNA.fasta	0	4	0	3	0	0.2318	0	0.4643	0.174028	0.222234	1.277
CATGAAAAAGAAAAAAAAACATGTCC	3	227850827 or 227954484	GO614614.1 or GO615506.1	gi|227850827|gb|GO614614.1|GO614614 VSU133 Vernonia Galamensis L embryo cDNA library Vernonia galamensis cDNA 5', mRNA sequence or gi|227954484|gb|GO615506.1|GO615506 VSU_2007_V1_plate-002_M13F_O02 Vernonia Galamensis L embryo cDNA library Vernonia galamensis cDNA, mRNA sequence	40.14	20	Asteraceae_Entrez_mRNA.fasta	0	1	0	2	0	0.058	0	0.3095	0.0918707	0.147654	1.6072
CATGAAAAAGAAAAAAAAACATGTCG	3	227850827 or 227954484	GO614614.1 or GO615506.1	gi|227850827|gb|GO614614.1|GO614614 VSU133 Vernonia Galamensis L embryo cDNA library Vernonia galamensis cDNA 5', mRNA sequence or gi|227954484|gb|GO615506.1|GO615506 VSU_2007_V1_plate-002_M13F_O02 Vernonia Galamensis L embryo cDNA library Vernonia galamensis cDNA, mRNA sequence	40.14	20	Asteraceae_Entrez_mRNA.fasta	0	0	1	2	0	0	0.0988	0.3095	0.10208	0.145929	1.4296
CATGAAAAAGAAAAAAAAACATGTCT	4	227850827 or 227954484	GO614614.1 or GO615506.1	gi|227850827|gb|GO614614.1|GO614614 VSU133 Vernonia Galamensis L embryo cDNA library Vernonia galamensis cDNA 5', mRNA sequence or gi|227954484|gb|GO615506.1|GO615506 VSU_2007_V1_plate-002_M13F_O02 Vernonia Galamensis L embryo cDNA library Vernonia galamensis cDNA, mRNA sequence	40.14	20	Asteraceae_Entrez_mRNA.fasta	1	2	0	1	0.2211	0.1159	0	0.1548	0.122953	0.0927704	0.7545
CATGAAAAAGAAAAAAAAACATGTGA	3	227850827 or 227954484	GO614614.1 or GO615506.1	gi|227850827|gb|GO614614.1|GO614614 VSU133 Vernonia Galamensis L embryo cDNA library Vernonia galamensis cDNA 5', mRNA sequence or gi|227954484|gb|GO615506.1|GO615506 VSU_2007_V1_plate-002_M13F_O02 Vernonia Galamensis L embryo cDNA library Vernonia galamensis cDNA, mRNA sequence	40.14	20	Asteraceae_Entrez_mRNA.fasta	0	2	1	0	0	0.1159	0.0988	0	0.0536759	0.0623722	1.162
CATGAAAAAGAAAAAAAAACATGTGG	3	227850827 or 227954484	GO614614.1 or GO615506.1	gi|227850827|gb|GO614614.1|GO614614 VSU133 Vernonia Galamensis L embryo cDNA library Vernonia galamensis cDNA 5', mRNA sequence or gi|227954484|gb|GO615506.1|GO615506 VSU_2007_V1_plate-002_M13F_O02 Vernonia Galamensis L embryo cDNA library Vernonia galamensis cDNA, mRNA sequence	40.14	20	Asteraceae_Entrez_mRNA.fasta	1	1	0	1	0.2211	0.058	0	0.1548	0.108464	0.0985807	0.9089
CATGAAAAAGAAAAAAAAACATGTGT	3	227850827 or 227954484	GO614614.1 or GO615506.1	gi|227850827|gb|GO614614.1|GO614614 VSU133 Vernonia Galamensis L embryo cDNA library Vernonia galamensis cDNA 5', mRNA sequence or gi|227954484|gb|GO615506.1|GO615506 VSU_2007_V1_plate-002_M13F_O02 Vernonia Galamensis L embryo cDNA library Vernonia galamensis cDNA, mRNA sequence	40.14	20	Asteraceae_Entrez_mRNA.fasta	0	3	0	0	0	0.1739	0	0	0.0434663	0.0869326	2
CATGAAAAAGAAAAAAAAACATGTTA	7	227850827 or 227954484	GO614614.1 or GO615506.1	gi|227850827|gb|GO614614.1|GO614614 VSU133 Vernonia Galamensis L embryo cDNA library Vernonia galamensis cDNA 5', mRNA sequence or gi|227954484|gb|GO615506.1|GO615506 VSU_2007_V1_plate-002_M13F_O02 Vernonia Galamensis L embryo cDNA library Vernonia galamensis cDNA, mRNA sequence	42.1223	21	Asteraceae_Entrez_mRNA.fasta	0	5	1	1	0	0.2898	0.0988	0.1548	0.135833	0.12094	0.8904
CATGAAAAAGAAAAAAAAACATGTTC	2	227850827 or 227954484	GO614614.1 or GO615506.1	gi|227850827|gb|GO614614.1|GO614614 VSU133 Vernonia Galamensis L embryo cDNA library Vernonia galamensis cDNA 5', mRNA sequence or gi|227954484|gb|GO615506.1|GO615506 VSU_2007_V1_plate-002_M13F_O02 Vernonia Galamensis L embryo cDNA library Vernonia galamensis cDNA, mRNA sequence	44.1047	22	Asteraceae_Entrez_mRNA.fasta	0	2	0	0	0	0.1159	0	0	0.0289775	0.0579551	2
CATGAAAAAGAAAAAAAAACATGTTG	11	227850827 or 227954484	GO614614.1 or GO615506.1	gi|227850827|gb|GO614614.1|GO614614 VSU133 Vernonia Galamensis L embryo cDNA library Vernonia galamensis cDNA 5', mRNA sequence or gi|227954484|gb|GO615506.1|GO615506 VSU_2007_V1_plate-002_M13F_O02 Vernonia Galamensis L embryo cDNA library Vernonia galamensis cDNA, mRNA sequence	42.1223	21	Asteraceae_Entrez_mRNA.fasta	0	8	0	3	0	0.4636	0	0.4643	0.231983	0.267871	1.1547
CATGAAAAAGAAAAAAAAACATGTTT	9	227850827 or 227954484	GO614614.1 or GO615506.1	gi|227850827|gb|GO614614.1|GO614614 VSU133 Vernonia Galamensis L embryo cDNA library Vernonia galamensis cDNA 5', mRNA sequence or gi|227954484|gb|GO615506.1|GO615506 VSU_2007_V1_plate-002_M13F_O02 Vernonia Galamensis L embryo cDNA library Vernonia galamensis cDNA, mRNA sequence	42.1223	21	Asteraceae_Entrez_mRNA.fasta	3	3	0	3	0.6634	0.1739	0	0.4643	0.325392	0.295742	0.9089
CATGAAAAAGAAAAAAAAACTGCTGG	26	minus294682731 or minus294706816	minusGO668353.1 or minusGO667838.1	gi|294682731|gb|GO668353.1|GO668353 TKN062B05 Taraxacum kok-saghyz root cDNA library (TKN) Taraxacum kok-saghyz cDNA clone TKN062B05, mRNA sequence or gi|294706816|gb|GO667838.1|GO667838 TKN057E05 Taraxacum kok-saghyz root cDNA library (TKN) Taraxacum kok-saghyz cDNA clone TKN057E05, mRNA sequence	40.14	20	Asteraceae_Entrez_mRNA.fasta	16	0	10	0	3.5382	0	0.9879	0	1.13153	1.67066	1.4765
CATGAAAAAGAAAAAAAAAGAAAAAA	4	TC20948	no ref	TC20948 similar to UniRef100_A7NV05 Cluster: Chromosome chr18 scaffold_1, whole genome shotgun sequence; n=1; Vitis vinifera|Rep: Chromosome chr18 scaffold_1, whole genome shotgun sequence - Vitis vinifera (Grape), partial (40%)	44.1047	22	Asteraceae_TIGR	0	0	1	3	0	0	0.0988	0.4643	0.140771	0.220651	1.5674
CATGAAAAAGAAAAAAAATGATGGTT	13	296281832	GW917830.1	gi|296281832|gb|GW917830.1|GW917830 AmbT-561 Ragweed male flower and pollen cDNA library Ambrosia trifida cDNA clone BU-R-561 5', mRNA sequence	44.1047	22	Asteraceae_Entrez_mRNA.fasta	0	4	3	6	0	0.2318	0.2964	0.9286	0.364196	0.397196	1.0906
CATGAAAAAGAAAAAAAGAAAAAAAA	2	294712270	GW780503.1	gi|294712270|gb|GW780503.1|GW780503 PBC024G11_04931 Parthenium argentatum cold acclimated bark cDNA library (PBC) Parthenium argentatum cDNA clone PBC024G11, mRNA sequence	48.0694	24	Asteraceae_Entrez_mRNA.fasta	0	0	2	0	0	0	0.1976	0	0.0493966	0.0987933	2
CATGAAAAAGAAAAAAATGATGGTTA	92	no hit	no hit	no hit	no hit	no hit	no hit	8	38	20	26	1.7691	2.2023	1.9759	4.0239	2.49278	1.03594	0.4156
CATGAAAAAGAAAAAAGTAAATAAAA	2	DW966805 homologue to UniRef100_Q8SA85 Cluster: Prpol; n=1; Zea mays|Rep: Prpol - Zea mays (Maize), partial (0%)	no ref	DW966805 homologue to UniRef100_Q8SA85 Cluster: Prpol; n=1; Zea mays|Rep: Prpol - Zea mays (Maize), partial (0%)	44.1047	25	all_TIGR_Plant.fa	0	1	0	1	0	0.058	0	0.1548	0.0531797	0.0730258	1.3732
CATGAAAAAGAACAAAAAAAAAAAAA	2	minusTC16870 similar to UniRef100_A2I610 Cluster: Pollen coat-like protein; n=2; Camellia sinensis|Rep: Pollen coat-like protein - Camellia sinensis (Tea), complete	no ref	TC16870 similar to UniRef100_A2I610 Cluster: Pollen coat-like protein; n=2; Camellia sinensis|Rep: Pollen coat-like protein - Camellia sinensis (Tea), complete	46.087	23	Asteraceae_TIGR	0	0	1	1	0	0	0.0988	0.1548	0.0633893	0.0766793	1.2097
CATGAAAAAGAACAAGGGAATAGACC	7	no hit	no hit	no hit	no hit	no hit	no hit	4	3	0	0	0.8845	0.1739	0	0	0.264603	0.421345	1.5924
CATGAAAAAGAACCTCCAATACTCAT	4	no hit	no hit	no hit	no hit	no hit	no hit	0	0	4	0	0	0	0.3952	0	0.0987933	0.197587	2
CATGAAAAAGAAGAATCGCGTGATAC	34	no hit	no hit	no hit	no hit	no hit	no hit	6	12	11	5	1.3268	0.6955	1.0867	0.7738	0.970707	0.291435	0.3002
CATGAAAAAGAAGAATCGCGTGATAT	3	no hit	no hit	no hit	no hit	no hit	no hit	1	2	0	0	0.2211	0.1159	0	0	0.0842618	0.106359	1.2622
CATGAAAAAGAAGAATCGTGTTATAC	14	no hit	no hit	no hit	no hit	no hit	no hit	2	5	4	3	0.4423	0.2898	0.3952	0.4643	0.397878	0.0776214	0.1951
CATGAAAAAGAAGCAAAAAAAAAAAA	2	FS476766 similar to UniRef100_A7R107 Cluster: Chromosome undetermined scaffold_332, whole genome shotgun sequence; n=1; Vitis vinifera|Rep: Chromosome undetermined scaffold_332, whole genome shotgun sequence - Vitis vinifera (Grape), partial (40%)	no ref	FS476766 similar to UniRef100_A7R107 Cluster: Chromosome undetermined scaffold_332, whole genome shotgun sequence; n=1; Vitis vinifera|Rep: Chromosome undetermined scaffold_332, whole genome shotgun sequence - Vitis vinifera (Grape), partial (40%)	44.1047	22	Asteraceae_TIGR	0	0	1	1	0	0	0.0988	0.1548	0.0633893	0.0766793	1.2097
CATGAAAAAGAAGCAAAATGTTGTGA	2	TC44176 similar to UniRef100_A7P5U9 Cluster: Chromosome chr4 scaffold_6, whole genome shotgun sequence; n=1; Vitis vinifera|Rep: Chromosome chr4 scaffold_6, whole genome shotgun sequence - Vitis vinifera (Grape), partial (31%)	no ref	TC44176 similar to UniRef100_A7P5U9 Cluster: Chromosome chr4 scaffold_6, whole genome shotgun sequence; n=1; Vitis vinifera|Rep: Chromosome chr4 scaffold_6, whole genome shotgun sequence - Vitis vinifera (Grape), partial (31%)	44.1047	25	Asteraceae_TIGR	0	1	0	1	0	0.058	0	0.1548	0.0531797	0.0730258	1.3732
CATGAAAAAGAAGCCCCTATTTGGAT	3	no hit	no hit	no hit	no hit	no hit	no hit	0	0	3	0	0	0	0.2964	0	0.0740949	0.14819	2
CATGAAAAAGAAGGTTTCTTCTTTGT	16	no hit	no hit	no hit	no hit	no hit	no hit	0	12	2	2	0	0.6955	0.1976	0.3095	0.300644	0.29267	0.9735
CATGAAAAAGAAGTTCAAGAAAAACG	8	no hit	no hit	no hit	no hit	no hit	no hit	0	4	4	0	0	0.2318	0.3952	0	0.156748	0.192892	1.2306
CATGAAAAAGAATAAATTATCATTTC	3	no hit	no hit	no hit	no hit	no hit	no hit	1	1	0	1	0.2211	0.058	0	0.1548	0.108464	0.0985807	0.9089
CATGAAAAAGAATCCCCTATTTGGAA	6	no hit	no hit	no hit	no hit	no hit	no hit	0	0	6	0	0	0	0.5928	0	0.14819	0.29638	2
CATGAAAAAGAATCCCCTATTTGGAC	2	no hit	no hit	no hit	no hit	no hit	no hit	0	0	2	0	0	0	0.1976	0	0.0493966	0.0987933	2
CATGAAAAAGAATCCCCTATTTGGAT	1989	no hit	no hit	no hit	no hit	no hit	no hit	247	1052	465	225	54.6208	60.9687	45.9389	34.8219	49.0876	11.3314	0.2308
CATGAAAAAGAATCCCCTATTTGTCG	2	no hit	no hit	no hit	no hit	no hit	no hit	0	2	0	0	0	0.1159	0	0	0.0289775	0.0579551	2
CATGAAAAAGAATGCCCTTCTTATGT	7	no hit	no hit	no hit	no hit	no hit	no hit	1	2	3	1	0.2211	0.1159	0.2964	0.1548	0.197048	0.079201	0.4019
CATGAAAAAGACAAAAAAAAAAAAAA	2	TC52635 similar to UniRef100_A7PWI7 Cluster: Chromosome chr8 scaffold_34, whole genome shotgun sequence; n=1; Vitis vinifera|Rep: Chromosome chr8 scaffold_34, whole genome shotgun sequence - Vitis vinifera (Grape), partial (52%) or TC54780	no ref or no ref	TC52635 similar to UniRef100_A7PWI7 Cluster: Chromosome chr8 scaffold_34, whole genome shotgun sequence; n=1; Vitis vinifera|Rep: Chromosome chr8 scaffold_34, whole genome shotgun sequence - Vitis vinifera (Grape), partial (52%) or TC54780 homologue to UniRef100_P48513 Cluster: Transcription initiation factor IIB; n=1; Glycine max|Rep: Transcription initiation factor IIB - Glycine max (Soybean), …	44.1047	22	Asteraceae_TIGR	0	0	1	1	0	0	0.0988	0.1548	0.0633893	0.0766793	1.2097
CATGAAAAAGACAATGAAAAGATAAA	4	no hit	no hit	no hit	no hit	no hit	no hit	0	1	3	0	0	0.058	0.2964	0	0.0885837	0.141199	1.594
CATGAAAAAGACAATGAATCGGGTTC	2	no hit	no hit	no hit	no hit	no hit	no hit	0	1	0	1	0	0.058	0	0.1548	0.0531797	0.0730258	1.3732
CATGAAAAAGACCCGAAGCTCCCAAG	34	TC41100 similar to UniRef100_Q10PG5 Cluster: Expressed protein; n=3; Oryza sativa|Rep: Expressed protein - Oryza sativa subsp. japonica (Rice), partial (91%) or TC44755 or TC58288	no ref or no ref or no ref	TC41100 similar to UniRef100_Q10PG5 Cluster: Expressed protein; n=3; Oryza sativa|Rep: Expressed protein - Oryza sativa subsp. japonica (Rice), partial (91%) or TC44755 similar to UniRef100_Q10PG5 Cluster: Expressed protein; n=3; Oryza sativa|Rep: Expressed protein - Oryza sativa subsp. japonica (Rice), partial (91%) or TC58288 similar to UniRef100_A7R3I1 Cluster: Chromosome undetermined scaffold…	52.0341	26	Asteraceae_TIGR	7	15	10	2	1.548	0.8693	0.9879	0.3095	0.928686	0.5079	0.5469
CATGAAAAAGACGAAAAAAAAAAAAA	5	minus294709210	minusGO664270.1	gi|294709210|gb|GO664270.1|GO664270 TKN017D06 Taraxacum kok-saghyz root cDNA library (TKN) Taraxacum kok-saghyz cDNA clone TKN017D06, mRNA sequence	40.14	20	Asteraceae_Entrez_mRNA.fasta	0	2	2	1	0	0.1159	0.1976	0.1548	0.117065	0.0848734	0.725
CATGAAAAAGACTGATGCGGGTCCTC	138	no hit	no hit	no hit	no hit	no hit	no hit	8	42	60	28	1.7691	2.4341	5.9276	4.3334	3.61605	1.88556	0.5214
CATGAAAAAGAGAGAAAAAAGACAGA	2	211755874 or 211757593 or 211759402	GE591610.1 or GE597472.1 or GE595342.1	gi|211755874|gb|GE591610.1|GE591610 CCPW15562.b1_C04.ab1 CCP(UWX) Globe Artichoke Cynara cardunculus var. scolymus cDNA clone CCPW15562, mRNA sequence or gi|211757593|gb|GE597472.1|GE597472 CCPW6008.b1_O14.ab1 CCP(UWX) Globe Artichoke Cynara cardunculus var. scolymus cDNA clone CCPW6008, mRNA sequence or gi|211759402|gb|GE595342.1|GE595342 CCPW4031.b1_N23.ab1 CCP(UWX) Globe Artichoke Cynara cardu…	40.14	20	Asteraceae_Entrez_mRNA.fasta	0	0	1	1	0	0	0.0988	0.1548	0.0633893	0.0766793	1.2097
CATGAAAAAGAGCAAAAAAAAAAAAA	5	TC7346 similar to UniRef100_A7PCV8 Cluster: Chromosome chr17 scaffold_12, whole genome shotgun sequence; n=1; Vitis vinifera|Rep: Chromosome chr17 scaffold_12, whole genome shotgun sequence - Vitis vinifera (Grape), partial (77%)	no ref	TC7346 similar to UniRef100_A7PCV8 Cluster: Chromosome chr17 scaffold_12, whole genome shotgun sequence; n=1; Vitis vinifera|Rep: Chromosome chr17 scaffold_12, whole genome shotgun sequence - Vitis vinifera (Grape), partial (77%)	44.1047	22	Asteraceae_TIGR	1	1	2	1	0.2211	0.058	0.1976	0.1548	0.157861	0.072048	0.4564
CATGAAAAAGAGCAAAAAACCTGATT	2	no hit	no hit	no hit	no hit	no hit	no hit	0	1	0	1	0	0.058	0	0.1548	0.0531797	0.0730258	1.3732
CATGAAAAAGAGCCACCCGATTCTCG	2	no hit	no hit	no hit	no hit	no hit	no hit	0	1	0	1	0	0.058	0	0.1548	0.0531797	0.0730258	1.3732
CATGAAAAAGAGCCGTTACATTTTAT	2	no hit	no hit	no hit	no hit	no hit	no hit	0	0	0	2	0	0	0	0.3095	0.077382	0.154764	2
CATGAAAAAGAGCTCGAAAGCGAAGG	3	no hit	no hit	no hit	no hit	no hit	no hit	1	2	0	0	0.2211	0.1159	0	0	0.0842618	0.106359	1.2622
CATGAAAAAGAGCTTAAAATCATCTC	25	no hit	no hit	no hit	no hit	no hit	no hit	11	12	2	0	2.4325	0.6955	0.1976	0	0.831388	1.10679	1.3313
CATGAAAAAGAGGGCTCAAAGACTAA	2	no hit	no hit	no hit	no hit	no hit	no hit	0	0	1	1	0	0	0.0988	0.1548	0.0633893	0.0766793	1.2097
CATGAAAAAGAGTAAAAAAAAAAAAA	2	GE522218	no ref	GE522218 similar to UniRef100_A3JU66 Cluster: DEAD/DEAH box helicase-like protein; n=1; Rhodobacterales bacterium HTCC2150|Rep: DEAD/DEAH box helicase-like protein - Rhodobacterales bacterium HTCC2150, partial (3%)	44.1047	22	Asteraceae_TIGR	2	0	0	0	0.4423	0	0	0	0.110568	0.221137	2
CATGAAAAAGAGTCACCCGATTCTCG	17	no hit	no hit	no hit	no hit	no hit	no hit	0	17	0	0	0	0.9852	0	0	0.246309	0.492618	2
CATGAAAAAGAGTCCCCCGATTCTCG	3	no hit	no hit	no hit	no hit	no hit	no hit	0	0	3	0	0	0	0.2964	0	0.0740949	0.14819	2
CATGAAAAAGAGTCGCCCGATTCTCG	4	no hit	no hit	no hit	no hit	no hit	no hit	0	3	1	0	0	0.1739	0.0988	0	0.0681646	0.0844661	1.2391
CATGAAAAAGAGTCTCCCGATTCTCG	2	no hit	no hit	no hit	no hit	no hit	no hit	0	2	0	0	0	0.1159	0	0	0.0289775	0.0579551	2
CATGAAAAAGAGTTATATTTTATACC	2	no hit	no hit	no hit	no hit	no hit	no hit	0	1	1	0	0	0.058	0.0988	0	0.0391871	0.0482231	1.2306
CATGAAAAAGATAAAAAAAAAAAAAA	3	TC1042 weakly similar to UniRef100_A9NI57 Cluster: Hairpin-induced 1-like protein NHL18A; n=1; Brassica napus|Rep: Hairpin-induced 1-like protein NHL18A - Brassica napus (Rape), partial (71%)	no ref	TC1042 weakly similar to UniRef100_A9NI57 Cluster: Hairpin-induced 1-like protein NHL18A; n=1; Brassica napus|Rep: Hairpin-induced 1-like protein NHL18A - Brassica napus (Rape), partial (71%)	46.087	23	Asteraceae_TIGR	1	0	2	0	0.2211	0	0.1976	0	0.104681	0.121257	1.1583
CATGAAAAAGATAATAAAAGCGTGAA	2	no hit	no hit	no hit	no hit	no hit	no hit	0	0	2	0	0	0	0.1976	0	0.0493966	0.0987933	2
CATGAAAAAGATACAAAAGGGGGTAA	13	no hit	no hit	no hit	no hit	no hit	no hit	0	3	8	2	0	0.1739	0.7903	0.3095	0.318435	0.339156	1.0651
CATGAAAAAGATCAGAGCCTTAAAGA	2	BQ970893 similar to UniRef100_Q653N3 Cluster: Myosin II heavy chain-like; n=1; Oryza sativa Japonica Group|Rep: Myosin II heavy chain-like - Oryza sativa subsp. japonica (Rice), partial (13%)	no ref	BQ970893 similar to UniRef100_Q653N3 Cluster: Myosin II heavy chain-like; n=1; Oryza sativa Japonica Group|Rep: Myosin II heavy chain-like - Oryza sativa subsp. japonica (Rice), partial (13%)	50.0517	25	Asteraceae_TIGR	0	2	0	0	0	0.1159	0	0	0.0289775	0.0579551	2
CATGAAAAAGATCATTTTGATATTTC	2	no hit	no hit	no hit	no hit	no hit	no hit	0	0	0	2	0	0	0	0.3095	0.077382	0.154764	2
CATGAAAAAGATCATTTTGATATTTG	1188	no hit	no hit	no hit	no hit	no hit	no hit	0	315	1	872	0	18.2558	0.0988	134.954	38.3272	64.9872	1.6956
CATGAAAAAGATCCATCTGTTCAGAT	3	no hit	no hit	no hit	no hit	no hit	no hit	0	2	1	0	0	0.1159	0.0988	0	0.0536759	0.0623722	1.162
CATGAAAAAGATGAATACATATTGAT	49	no hit	no hit	no hit	no hit	no hit	no hit	5	18	4	22	1.1057	1.0432	0.3952	3.4048	1.48721	1.31813	0.8863
CATGAAAAAGATGAGATTTGGAGATG	4	no hit	no hit	no hit	no hit	no hit	no hit	0	3	1	0	0	0.1739	0.0988	0	0.0681646	0.0844661	1.2391
CATGAAAAAGATGCCAAAGTGAAAGT	4	no hit	no hit	no hit	no hit	no hit	no hit	0	3	1	0	0	0.1739	0.0988	0	0.0681646	0.0844661	1.2391
CATGAAAAAGATGGAAGCAGAAAAAA	6	no hit	no hit	no hit	no hit	no hit	no hit	0	1	5	0	0	0.058	0.494	0	0.13798	0.238891	1.7313
CATGAAAAAGATGGAAGCAGAACAAA	3	no hit	no hit	no hit	no hit	no hit	no hit	0	2	0	1	0	0.1159	0	0.1548	0.0676685	0.0797306	1.1783
CATGAAAAAGATTGACAAATTAAAGG	10	no hit	no hit	no hit	no hit	no hit	no hit	0	3	5	2	0	0.1739	0.494	0.3095	0.24434	0.20915	0.856
CATGAAAAAGATTGTGACTGTGACCC	2	minusTC58622 similar to UniRef100_A7QZC3 Cluster: Chromosome chr7 scaffold_270, whole genome shotgun sequence; n=1; Vitis vinifera|Rep: Chromosome chr7 scaffold_270, whole genome shotgun sequence - Vitis vinifera (Grape), partial (74%)	no ref	TC58622 similar to UniRef100_A7QZC3 Cluster: Chromosome chr7 scaffold_270, whole genome shotgun sequence; n=1; Vitis vinifera|Rep: Chromosome chr7 scaffold_270, whole genome shotgun sequence - Vitis vinifera (Grape), partial (74%)	44.1047	25	Asteraceae_TIGR	0	1	1	0	0	0.058	0.0988	0	0.0391871	0.0482231	1.2306
CATGAAAAAGCAAAAAATATCATAAA	30	no hit	no hit	no hit	no hit	no hit	no hit	0	4	17	9	0	0.2318	1.6795	1.3929	0.826045	0.833689	1.0093
CATGAAAAAGCAGCAACTAGAGAACA	2	TC42790 similar to UniRef100_A7PJH9 Cluster: Chromosome chr12 scaffold_18, whole genome shotgun sequence; n=1; Vitis vinifera|Rep: Chromosome chr12 scaffold_18, whole genome shotgun sequence - Vitis vinifera (Grape), partial (82%)	no ref	TC42790 similar to UniRef100_A7PJH9 Cluster: Chromosome chr12 scaffold_18, whole genome shotgun sequence; n=1; Vitis vinifera|Rep: Chromosome chr12 scaffold_18, whole genome shotgun sequence - Vitis vinifera (Grape), partial (82%)	44.1047	22	Asteraceae_TIGR	0	2	0	0	0	0.1159	0	0	0.0289775	0.0579551	2
CATGAAAAAGCAGTCAAGGAGAGACA	10	no hit	no hit	no hit	no hit	no hit	no hit	0	3	6	1	0	0.1739	0.5928	0.1548	0.230347	0.253841	1.102
CATGAAAAAGCATAAACATTTTGCGC	4	no hit	no hit	no hit	no hit	no hit	no hit	0	2	2	0	0	0.1159	0.1976	0	0.0783742	0.0964461	1.2306
CATGAAAAAGCATAATCTTGCTAATG	4	no hit	no hit	no hit	no hit	no hit	no hit	0	4	0	0	0	0.2318	0	0	0.0579551	0.11591	2
CATGAAAAAGCCAAAAAAAAAAAAAA	3	TC2341	no ref	TC2341 similar to UniRef100_A4S6W3 Cluster: Predicted protein; n=1; Ostreococcus lucimarinus CCE9901|Rep: Predicted protein - Ostreococcus lucimarinus (strain CCE9901), partial (4%)	44.1047	22	Asteraceae_TIGR	0	2	1	0	0	0.1159	0.0988	0	0.0536759	0.0623722	1.162
CATGAAAAAGCCAAAACAAAATCAAC	2	no hit	no hit	no hit	no hit	no hit	no hit	0	1	1	0	0	0.058	0.0988	0	0.0391871	0.0482231	1.2306
CATGAAAAAGCCCCGAAGCTCCCAAG	11	TC41100 similar to UniRef100_Q10PG5 Cluster: Expressed protein; n=3; Oryza sativa|Rep: Expressed protein - Oryza sativa subsp. japonica (Rice), partial (91%) or TC44755 or TC58288	no ref or no ref or no ref	TC41100 similar to UniRef100_Q10PG5 Cluster: Expressed protein; n=3; Oryza sativa|Rep: Expressed protein - Oryza sativa subsp. japonica (Rice), partial (91%) or TC44755 similar to UniRef100_Q10PG5 Cluster: Expressed protein; n=3; Oryza sativa|Rep: Expressed protein - Oryza sativa subsp. japonica (Rice), partial (91%) or TC58288 similar to UniRef100_A7R3I1 Cluster: Chromosome undetermined scaffold…	44.1047	25	Asteraceae_TIGR	0	8	2	1	0	0.4636	0.1976	0.1548	0.203998	0.192782	0.945
CATGAAAAAGCCGAGGATGCAAAACC	33	DW143811 homologue to UniRef100_A7PP20 Cluster: Chromosome chr8 scaffold_23, whole genome shotgun sequence; n=1; Vitis vinifera|Rep: Chromosome chr8 scaffold_23, whole genome shotgun sequence - Vitis vinifera (Grape), partial (14%)	no ref	DW143811 homologue to UniRef100_A7PP20 Cluster: Chromosome chr8 scaffold_23, whole genome shotgun sequence; n=1; Vitis vinifera|Rep: Chromosome chr8 scaffold_23, whole genome shotgun sequence - Vitis vinifera (Grape), partial (14%)	36.1753	24	Asteraceae_TIGR	3	9	18	3	0.6634	0.5216	1.7783	0.4643	0.856894	0.619932	0.7235
CATGAAAAAGCCTCTAATGCCAAAAA	2	no hit	no hit	no hit	no hit	no hit	no hit	0	2	0	0	0	0.1159	0	0	0.0289775	0.0579551	2
CATGAAAAAGCTAAAAAAAAAAAAAA	3	TC675 homologue to UniRef100_Q9ZP29 Cluster: Fructose-1,6-bisphosphatase precursor; n=1; Brassica napus|Rep: Fructose-1,6-bisphosphatase precursor - Brassica napus (Rape), partial (84%)	no ref	TC675 homologue to UniRef100_Q9ZP29 Cluster: Fructose-1,6-bisphosphatase precursor; n=1; Brassica napus|Rep: Fructose-1,6-bisphosphatase precursor - Brassica napus (Rape), partial (84%)	44.1047	22	Asteraceae_TIGR	0	1	2	0	0	0.058	0.1976	0	0.0638854	0.093227	1.4593
CATGAAAAAGCTATAAAAAAAAAAAA	2	TC20349 similar to UniRef100_O13760 Cluster: Uncharacterized membrane protein C17A2.10c precursor; n=1; Schizosaccharomyces pombe|Rep: Uncharacterized membrane protein C17A2.10c precursor - Schizosaccharomyces pombe (Fission yeast), partial (12%)	no ref	TC20349 similar to UniRef100_O13760 Cluster: Uncharacterized membrane protein C17A2.10c precursor; n=1; Schizosaccharomyces pombe|Rep: Uncharacterized membrane protein C17A2.10c precursor - Schizosaccharomyces pombe (Fission yeast), partial (12%)	36.1753	24	Asteraceae_TIGR	1	1	0	0	0.2211	0.058	0	0	0.069773	0.104542	1.4983
CATGAAAAAGCTATCTATTGGAGTAC	34	no hit	no hit	no hit	no hit	no hit	no hit	18	11	5	0	3.9805	0.6375	0.494	0	1.27798	1.82223	1.4259
CATGAAAAAGCTCGAGTTCTGTCTCG	2	no hit	no hit	no hit	no hit	no hit	no hit	0	2	0	0	0	0.1159	0	0	0.0289775	0.0579551	2
CATGAAAAAGCTTGGTTTAACGAATG	32	no hit	no hit	no hit	no hit	no hit	no hit	1	10	9	12	0.2211	0.5796	0.8891	1.8572	0.886748	0.70217	0.7918
CATGAAAAAGCTTTGTTTAATGAATG	127	no hit	no hit	no hit	no hit	no hit	no hit	28	50	44	5	6.1918	2.8978	4.3469	0.7738	3.55258	2.29106	0.6449
CATGAAAAAGCTTTTGCTTGATGATG	24	no hit	no hit	no hit	no hit	no hit	no hit	5	12	4	3	1.1057	0.6955	0.3952	0.4643	0.665153	0.320531	0.4819
CATGAAAAAGGAAAAAAAAAAAAAAA	14	FS461573 similar to UniRef100_Q0DA00 Cluster: Os06g0687700 protein; n=2; Oryza sativa Japonica Group|Rep: Os06g0687700 protein - Oryza sativa subsp. japonica (Rice), partial (33%)	no ref	FS461573 similar to UniRef100_Q0DA00 Cluster: Os06g0687700 protein; n=2; Oryza sativa Japonica Group|Rep: Os06g0687700 protein - Oryza sativa subsp. japonica (Rice), partial (33%)	48.0694	24	Asteraceae_TIGR	1	0	13	0	0.2211	0	1.2843	0	0.376362	0.614211	1.632
CATGAAAAAGGAAACTGTAGCAAAAG	15	no hit	no hit	no hit	no hit	no hit	no hit	1	10	4	0	0.2211	0.5796	0.3952	0	0.298965	0.247266	0.8271
CATGAAAAAGGAATTACTAGTAATCG	166	DT684395 similar to gb|U29229.1|PAU29229 Petromyces albertensis NRRL 20602 mitochondrial ribosomal RNA, small subunit, mitochondrial gene, partial sequence, partial (15%)	no ref	DT684395 similar to gb|U29229.1|PAU29229 Petromyces albertensis NRRL 20602 mitochondrial ribosomal RNA, small subunit, mitochondrial gene, partial sequence, partial (15%)	52.0341	26	all_TIGR_Plant.fa	0	163	0	3	0	9.4467	0	0.4643	2.47774	4.65111	1.8772
CATGAAAAAGGACGTAAAATAAAATC	25	no hit	no hit	no hit	no hit	no hit	no hit	0	15	8	2	0	0.8693	0.7903	0.3095	0.4923	0.410993	0.8348
CATGAAAAAGGACTCATTTGTCCTTG	2	no hit	no hit	no hit	no hit	no hit	no hit	0	0	2	0	0	0	0.1976	0	0.0493966	0.0987933	2
CATGAAAAAGGAGAGAAAAAGAATTA	9	no hit	no hit	no hit	no hit	no hit	no hit	0	3	5	1	0	0.1739	0.494	0.1548	0.205649	0.207379	1.0084
CATGAAAAAGGAGCCGTTACATTTTA	2	no hit	no hit	no hit	no hit	no hit	no hit	1	1	0	0	0.2211	0.058	0	0	0.069773	0.104542	1.4983
CATGAAAAAGGAGGAAGCTTATATAA	4	no hit	no hit	no hit	no hit	no hit	no hit	0	2	2	0	0	0.1159	0.1976	0	0.0783742	0.0964461	1.2306
CATGAAAAAGGATAATCAGTAAATCA	2	no hit	no hit	no hit	no hit	no hit	no hit	0	0	2	0	0	0	0.1976	0	0.0493966	0.0987933	2
CATGAAAAAGGATTGGGAGTTGGCAC	8	TC48348 similar to UniRef100_A7PZT9 Cluster: Histone H3; n=1; Vitis vinifera|Rep: Histone H3 - Vitis vinifera (Grape), partial (66%)	no ref	TC48348 similar to UniRef100_A7PZT9 Cluster: Histone H3; n=1; Vitis vinifera|Rep: Histone H3 - Vitis vinifera (Grape), partial (66%)	52.0341	26	Asteraceae_TIGR	2	3	2	1	0.4423	0.1739	0.1976	0.1548	0.242122	0.134579	0.5558
CATGAAAAAGGCATTGGCTCTACTTT	2	no hit	no hit	no hit	no hit	no hit	no hit	0	1	0	1	0	0.058	0	0.1548	0.0531797	0.0730258	1.3732
CATGAAAAAGGCGTCAATGTCCAGGT	3	TC18032 homologue to UniRef100_Q2HTE3 Cluster: Kinesin, motor region; n=1; Medicago truncatula|Rep: Kinesin, motor region - Medicago truncatula (Barrel medic), partial (26%)	no ref	TC18032 homologue to UniRef100_Q2HTE3 Cluster: Kinesin, motor region; n=1; Medicago truncatula|Rep: Kinesin, motor region - Medicago truncatula (Barrel medic), partial (26%)	46.087	23	Asteraceae_TIGR	0	2	1	0	0	0.1159	0.0988	0	0.0536759	0.0623722	1.162
CATGAAAAAGGCGTTACCAGCAAACG	2	159623448 or 159728941	EY056024.1 or EY058212.1	gi|159623448|gb|EY056024.1|EY056024 EST CATC801.fwd CATC Artemisia annua, Tanzanian, from Sandeman Seeds, 0.5-1kb Artemisia annua cDNA clone CATC801 5', mRNA sequence. or gi|159728941|gb|EY058212.1|EY058212 EST CATF10957.fwd CATF Artemisia annua, Tanzanian, from Sandeman Seeds, 1-2kb Artemisia annua cDNA clone CATF10957 5', mRNA sequence.	48.0694	24	GDB_Plant_all_EST	0	1	1	0	0	0.058	0.0988	0	0.0391871	0.0482231	1.2306
CATGAAAAAGGCGTTGGAAAGTAGAC	13	no hit	no hit	no hit	no hit	no hit	no hit	3	3	6	1	0.6634	0.1739	0.5928	0.1548	0.3962	0.26942	0.68
[truncated: 64,389 more rows]

## Sheet: Info 
	Sum = Number of tags sequenced	ID	ID2	Treatment
[truncated: 5 more rows]
