# Supplementary material for: Ragweed (Ambrosia artemisiifolia) pollen allergenicity: SuperSAGE transcriptomic analysis upon elevated CO2 and drought stress
Source: BMC Plant Biol. 2014 Jun 27;14:176. doi: 10.1186/1471-2229-14-176 (PMC4084800; doi:10.1186/1471-2229-14-176)
Supplement: Additional file 4 — Cumulative frequency distribution TPM values. [file 1471-2229-14-176-S4.xls]

## Sheet: Sheet1
13105 contigs analysed
contigs with tpm-value >=	amK #	amC #	amCT #	amT #	amK %	amC %	amCT %	amT %
0	13105	13105	13105	13105	100	100	100	100
0.05	9527	9929	9837	9517	72.7	75.76	75.06	72.62
0.1	7802	8725	8813	7728	59.53	66.58	67.25	58.97
0.15	6842	7970	8178	6858	52.21	60.82	62.4	52.33
0.2	6333	7276	7608	6858	48.33	55.52	58.05	52.33
0.25	6333	6864	6983	6277	48.33	52.38	53.29	47.9
0.3	5892	6604	6718	5827	44.96	50.39	51.26	44.46
0.35	5561	6278	6503	5476	42.43	47.91	49.62	41.79
0.4	5253	6088	6289	5476	40.08	46.46	47.99	41.79
0.45	5253	5942	5923	5226	40.08	45.34	45.2	39.88
0.5	4938	5739	5804	5015	37.68	43.79	44.29	38.27
0.55	4793	5630	5661	4813	36.57	42.96	43.2	36.73
0.6	4627	5549	5545	4813	35.31	42.34	42.31	36.73
0.65	4627	5385	5420	4652	35.31	41.09	41.36	35.5
0.7	4503	5275	5263	4533	34.36	40.25	40.16	34.59
0.75	4402	5181	5159	4421	33.59	39.53	39.37	33.74
0.8	4300	5039	5065	4421	32.81	38.45	38.65	33.74
0.85	4300	4965	5027	4336	32.81	37.89	38.36	33.09
0.9	4200	4882	4924	4240	32.05	37.25	37.57	32.35
0.95	4112	4768	4867	4098	31.38	36.38	37.14	31.27
1	4023	4719	4817	4098	30.7	36.01	36.76	31.27
1.05	4023	4654	4758	3994	30.7	35.51	36.31	30.48
1.1	3954	4544	4702	3920	30.17	34.67	35.88	29.91
1.15	3880	4481	4620	3849	29.61	34.19	35.25	29.37
1.2	3812	4421	4580	3849	29.09	33.74	34.95	29.37
1.25	3746	4366	4526	3785	28.58	33.32	34.54	28.88
1.3	3746	4286	4466	3712	28.58	32.71	34.08	28.33
1.35	3704	4257	4375	3664	28.26	32.48	33.38	27.96
1.4	3644	4200	4330	3664	27.81	32.05	33.04	27.96		Additional file 4. Cumulative frequency distribution TPM values.
1.45	3589	4140	4299	3615	27.39	31.59	32.8	27.58
1.5	3589	4108	4249	3564	27.39	31.35	32.42	27.2
1.55	3551	4058	4198	3520	27.1	30.97	32.03	26.86
1.6	3508	4006	4132	3520	26.77	30.57	31.53	26.86
1.65	3471	3971	4109	3491	26.49	30.3	31.35	26.64
1.7	3471	3920	4086	3446	26.49	29.91	31.18	26.3
1.75	3448	3871	4064	3403	26.31	29.54	31.01	25.97
1.8	3402	3843	3988	3403	25.96	29.32	30.43	25.97
1.85	3366	3819	3942	3371	25.68	29.14	30.08	25.72
1.9	3366	3760	3907	3318	25.68	28.69	29.81	25.32
1.95	3323	3742	3870	3290	25.36	28.55	29.53	25.1
2	3294	3708	3835	3290	25.14	28.29	29.26	25.1
2.05	3264	3664	3783	3252	24.91	27.96	28.87	24.81
