# Supplementary material for: Ragweed (Ambrosia artemisiifolia) pollen allergenicity: SuperSAGE transcriptomic analysis upon elevated CO2 and drought stress
Source: BMC Plant Biol. 2014 Jun 27;14:176. doi: 10.1186/1471-2229-14-176 (PMC4084800; doi:10.1186/1471-2229-14-176)
Supplement: Additional file 6 — Interesting BIN-names detected by MapMan. BIN-codes, BIN-names, the Arabidopsis gene ID as well as a short description are given. Log2 fold changes for treatments as compared to the control are shown. Arabidopsis sequence matches were grouped according to their log2 fold change value. Only values of a log2 fold change of at least 1.5 were considered important; blue = up-regulation (log2 > 1.5), yellow = down-regulation (log2 < −1.5). [file 1471-2229-14-176-S6.xlsx]

## Sheet: Tabelle1
Additional file 6. Interesting BIN-names detected by MapMan. BIN-codes, BIN-names, the Arabidopsis gene ID as well as a short description are given. Log2-fold changes for treatments as compared to the control are shown. Arabidopsis sequence matches were grouped according to their log2 fold change value. Only values of a log2 fold change of at least 1.5 were considered important; blue = up-regulat…
BIN-code	BIN-name	id	Description	Log2 (CO2/control)	Log2 (drought/control)	Log2 (CO2+drought/control)
10.5.3	cell wall.cell wall proteins.LRR	at4g33970	protein binding / structural constituent of cell wall | chr4:16279795-16281894 REVERSE	1.296	-1.682	1.49
10.2.1	cell wall.cellulose synthesis.cellulose synthase	at4g38190	Symbols: ATCSLD4, CSLD4 | ATCSLD4; cellulose synthase/ transferase, transferring glycosyl groups | chr4:17909919-17913641 REVERSE	0.817	-0.419	-0.595
10.6.3	cell wall.degradation.pectate lyases and polygalacturonases	at1g11920	pectate lyase family protein | chr1:4023667-4025097 REVERSE	0.788	0.225	1.367
10.6.3	cell wall.degradation.pectate lyases and polygalacturonases	at3g01270	pectate lyase family protein | chr3:82685-84897 REVERSE	-0.357	-0.72	-0.208
10.6.3	cell wall.degradation.pectate lyases and polygalacturonases	at3g07840	polygalacturonase, putative / pectinase, putative | chr3:2501893-2503565 REVERSE	1.22	0.903	1.509
10.6.3	cell wall.degradation.pectate lyases and polygalacturonases	at3g27400	pectate lyase family protein | chr3:10140323-10143225 FORWARD	2.03	0.711	2.853
10.6.3	cell wall.degradation.pectate lyases and polygalacturonases	at4g22080	pectate lyase family protein | chr4:11700555-11702666 REVERSE	0.165	-1.601	0.308
10.6.3	cell wall.degradation.pectate lyases and polygalacturonases	at4g24780	pectate lyase family protein | chr4:12770331-12772333 REVERSE	0.991	0.331	1.559
10.6.3	cell wall.degradation.pectate lyases and polygalacturonases	at5g63180	pectate lyase family protein | chr5:25340954-25343119 REVERSE	0.695	0.055	0.005
10.3	cell wall.hemicellulose synthesis	at3g45400	exostosin family protein | chr3:16651963-16653678 FORWARD	2.03	1.969	2.911
10.7	cell wall.modification	at1g32170	Symbols: XTR4, XTH30 | XTR4 (XYLOGLUCAN ENDOTRANSGLYCOSYLASE 4); hydrolase, acting on glycosyl bonds / hydrolase, hydrolyzing O-glycosyl compounds / xyloglucan:xyloglucosyl transferase | chr1:11575320-11577927 FORWARD	0.48	0.881	1.526
10.7	cell wall.modification	at2g39700	Symbols: ATEXPA4, ATEXP4, ATHEXP ALPHA 1.6 | ATEXPA4 (ARABIDOPSIS THALIANA EXPANSIN A4) | chr2:16543832-16545584 REVERSE	-0.088	0.547	0.268
10.7	cell wall.modification	at4g37800	xyloglucan:xyloglucosyl transferase, putative / xyloglucan endotransglycosylase, putative / endo-xyloglucan transferase, putative | chr4:17775474-17777397 REVERSE	1.346	0.761	1.775
10.7	cell wall.modification	at5g02260	Symbols: ATEXPA9, EXP9, ATEXP9, ATHEXP ALPHA 1.10 | ATEXPA9 (ARABIDOPSIS THALIANA EXPANSIN A9) | chr5:463158-465246 FORWARD	1.68	2.014	2.83
10.8.2	cell wall.pectin*esterases.acetyl esterase	at1g57590	carboxylesterase | chr1:21327360-21329763 REVERSE	0.989	-0.245	0.312
10.8.2	cell wall.pectin*esterases.acetyl esterase	at4g19420	pectinacetylesterase family protein | chr4:10587166-10590588 REVERSE	0.992	-0.238	0.315
10.8.1	cell wall.pectin*esterases.PME	at2g26450	pectinesterase family protein | chr2:11251120-11253612 FORWARD	1.058	0.488	1.397
10.8.1	cell wall.pectin*esterases.PME	at4g15980	pectinesterase family protein | chr4:9057466-9059983 REVERSE	-0.863	-2.004	-0.967
10.8.1	cell wall.pectin*esterases.PME	at5g27870	pectinesterase family protein | chr5:9878991-9881806 REVERSE	1.127	1.144	1.874
10.8.1	cell wall.pectin*esterases.PME	at5g49180	pectinesterase family protein | chr5:19940678-19943007 REVERSE	0.822	1.469	1.161
10.1.6	cell wall.precursor synthesis.GAE	at2g45310	Symbols: GAE4 | GAE4 (UDP-D-GLUCURONATE 4-EPIMERASE 4); binding / catalytic/ coenzyme binding / racemase and epimerase, acting on carbohydrates and derivatives | chr2:18682081-18684042 FORWARD	0.711	-0.682	1.227
10.1.6	cell wall.precursor synthesis.GAE	at4g30440	Symbols: GAE1 | GAE1 (UDP-D-GLUCURONATE 4-EPIMERASE 1); UDP-glucuronate 4-epimerase/ catalytic | chr4:14881855-14883480 REVERSE	4.38	2.711	4.791
10.1.5	cell wall.precursor synthesis.UXS	at3g53520	Symbols: UXS1, ATUXS1 | UXS1 (UDP-GLUCURONIC ACID DECARBOXYLASE 1); UDP-glucuronate decarboxylase/ catalytic | chr3:19841484-19844308 FORWARD	0.218	-1.76	-0.073
10.1.5	cell wall.precursor synthesis.UXS	at3g62830	Symbols: UXS2, ATUXS2, AUD1 | AUD1; UDP-glucuronate decarboxylase/ catalytic/ dTDP-glucose 4,6-dehydratase | chr3:23232386-23235567 FORWARD	0.763	0.389	0.9
17.1.3	hormone metabolism.abscisic acid.induced-regulated-responsive-activated	at2g22475	Symbols: GEM | GEM (GL2-EXPRESSION MODULATOR) | chr2:9541401-9545010 FORWARD	0.246	0.337	0.276
17.1.3	hormone metabolism.abscisic acid.induced-regulated-responsive-activated	at4g36720	Symbols: HVA22K | HVA22K (HVA22-LIKE PROTEIN K) | chr4:17307769-17309867 FORWARD	0.421	0.78	1.101
17.1.1	hormone metabolism.abscisic acid.synthesis-degradation	at5g42560	abscisic acid-responsive HVA22 family protein | chr5:17014923-17017252 FORWARD	0.317	0.141	-0.29
17.2.3	hormone metabolism.auxin.induced-regulated-responsive-activated	at2g37980	unknown protein | chr2:15894057-15897610 REVERSE; O-fucosyltransferase family protein	2.527	2.183	3.944
17.2.3	hormone metabolism.auxin.induced-regulated-responsive-activated	at5g01100	unknown protein | chr5:34596-37948 REVERSE; O-fucosyltransferase family protein	0.464	1.887	2.408
17.2.2	hormone metabolism.auxin.signal transduction	at1g68370	Symbols: ARG1 | ARG1 (ALTERED RESPONSE TO GRAVITY 1); cytoskeletal protein binding | chr1:25631745-25634738 REVERSE	-1.903	-2.419	-2.95
177.3.2.1	hormone metabolism.brassinosteroid.signal transduction.BRI	at4g18710	Symbols: BIN2, DWF12, UCU1, ATSK21, SK21 | BIN2 (BRASSINOSTEROID-INSENSITIVE 2); glycogen synthase kinase 3/ kinase/ protein kinase | chr4:10296273-10299362 FORWARD	0.215	-0.19	0.94
17.5.2	hormone metabolism.ethylene.signal transduction	at1g28370	Symbols: ERF11, ATERF11 | ERF11 (ERF DOMAIN PROTEIN 11); DNA binding / transcription factor/ transcription repressor | chr1:9955969-9956940 REVERSE	-0.817	-0.554	-2.011
17.5.2	hormone metabolism.ethylene.signal transduction	at3g15210	Symbols: ATERF-4, ERF4, RAP2.5, ATERF4 | ERF4 (ETHYLENE RESPONSIVE ELEMENT BINDING FACTOR 4); DNA binding / protein binding / transcription factor/ transcription repressor | chr3:5121422-5122562 FORWARD	2.03	-0.097	2.023
17.7.1.5	hormone metabolism.jasmonate.synthesis-degradation.12-Oxo-PDA-reductase	at1g76690	Symbols: OPR2, ATOPR2 | OPR2 | chr1:28778890-28780483 FORWARD	0.222	-0.341	1.464
17.7.1.2	hormone metabolism.jasmonate.synthesis-degradation.lipoxygenase	at3g45140	Symbols: LOX2, ATLOX2 | LOX2 (LIPOXYGENASE 2); lipoxygenase | chr3:16525410-16529352 FORWARD	1.832	1.693	1.469
26.4.1	misc.beta 1,3 glucan hydrolases.glucan endo-1,3-beta-glucosidase	at3g46570	glycosyl hydrolase family 17 protein | chr3:17145797-17146867 REVERSE	1.98	1.796	2.988
26.4.1	misc.beta 1,3 glucan hydrolases.glucan endo-1,3-beta-glucosidase	at5g24318	catalytic/ cation binding / hydrolase, hydrolyzing O-glycosyl compounds | chr5:8281976-8284001 REVERSE	1.22	0.674	1.447
21.2	redox.ascorbate and glutathione	at3g52880	Symbols: ATMDAR1 | monodehydroascorbate reductase, putative | chr3:19601213-19604454 REVERSE	-0.295	-0.971	0.937
21.2	redox.ascorbate and glutathione	at5g38630	Symbols: ACYB-1 | ACYB-1; carbon-monoxide oxygenase | chr5:15465992-15468185 FORWARD	1.624	0.658	2.15
21.2.1	redox.ascorbate and glutathione.ascorbate	at1g19570	Symbols: DHAR1, ATDHAR1 | DHAR1 (dehydroascorbate reductase); copper ion binding / glutathione dehydrogenase (ascorbate) | chr1:6773302-6774528 REVERSE	4.679	4.427	4.49
21.2.1.2	redox.ascorbate and glutathione.ascorbate.GDP-L-galactose-hexose-1-phosphate guanyltransferase	at4g26850	Symbols: VTC2 | VTC2 (vitamin c defective 2); GDP-D-glucose phosphorylase/ GDP-galactose:glucose-1-phosphate guanyltransferase/ GDP-galactose:mannose-1-phosphate guanyltransferase/ GDP-galactose:myoinositol-1-phosphate guanyltransferase/ galactose-1-phosphate guanylyltra | chr4:13499010-13501648 REVERSE	-0.198	-0.629	-0.588
21.2.1.2	redox.ascorbate and glutathione.ascorbate.GDP-L-galactose-hexose-1-phosphate guanyltransferase	at5g55120	Symbols: VTC5 | VTC5 (VITAMIN C DEFECTIVE 5); GDP-D-glucose phosphorylase/ galactose-1-phosphate guanylyltransferase (GDP)/ quercetin 4'-O-glucosyltransferase | chr5:22369095-22371867 FORWARD	1.045	1.444	0.692
21.2.2	redox.ascorbate and glutathione.glutathione	at2g48150	Symbols: ATGPX4 | ATGPX4 (GLUTATHIONE PEROXIDASE 4); glutathione peroxidase | chr2:19687962-19689173 REVERSE	1.326	1.593	1.58
21.2.2	redox.ascorbate and glutathione.glutathione	at4g23100	Symbols: RML1, PAD2, GSH1, CAD2, ATECS1, GSHA | GSH1 (GLUTAMATE-CYSTEINE LIGASE); glutamate-cysteine ligase | chr4:12103161-12107299 REVERSE	1.194	-0.582	1.045
21.4	redox.glutaredoxins	at5g58530	glutaredoxin family protein | chr5:23660386-23661349 FORWARD	1.579	0.903	2.636
21.1	redox.thioredoxin	at1g07700	thioredoxin family protein | chr1:2379647-2381362 FORWARD	-0.42	-3.852	-0.844
21.1	redox.thioredoxin	at1g21750	Symbols: ATPDIL1-1, ATPDI5, PDI5 | ATPDIL1-1 (PDI-LIKE 1-1); protein disulfide isomerase | chr1:7645700-7648841 FORWARD	-0.643	1.973	2.469
21.1	redox.thioredoxin	at3g20560	Symbols: ATPDIL5-3, PDI12, ATPDI12 | ATPDIL5-3 (PDI-LIKE 5-3); protein disulfide isomerase | chr3:7182035-7186567 FORWARD	0.266	-2.327	0.244
16.8.2.1	secondary metabolism.flavonoids.chalcones.naringenin-chalcone synthase	at5g13930	Symbols: CHS, TT4, ATCHS | TT4 (TRANSPARENT TESTA 4); naringenin-chalcone synthase | chr5:4488688-4490264 FORWARD	0.183	-1.819	0.223
16.8.3	secondary metabolism.flavonoids.dihydroflavonols	at4g12300	Symbols: CYP706A4 | CYP706A4; electron carrier/ heme binding / iron ion binding / monooxygenase/ oxygen binding | chr4:7307737-7309755 REVERSE	2.553	5.112	4.004
16.1.3.5	secondary metabolism.isoprenoids.tocopherol biosynthesis.tocopherol methyltransferase	at1g64970	Symbols: G-TMT, TMT1, VTE4 | G-TMT (GAMMA-TOCOPHEROL METHYLTRANSFERASE); tocopherol O-methyltransferase | chr1:24134085-24136109 REVERSE	1.72	-1.905	2.045
16.4.1	secondary metabolism.N misc.alkaloid-like	at1g11770	FAD binding / catalytic/ electron carrier/ oxidoreductase | chr1:3975679-3977379 FORWARD	1.376	-0.651	1.298
16.2.1.3	secondary metabolism.phenylpropanoids.lignin biosynthesis.4CL	at1g51680	Symbols: 4CL1, 4CL.1, AT4CL1 | 4CL1 (4-COUMARATE:COA LIGASE 1); 4-coumarate-CoA ligase | chr1:19158752-19161552 REVERSE	-0.269	-0.224	-0.579
16.2.1.10	secondary metabolism.phenylpropanoids.lignin biosynthesis.CAD	at4g34230	Symbols: CAD5, ATCAD5, CAD-5 | ATCAD5 (CINNAMYL ALCOHOL DEHYDROGENASE 5); cinnamyl-alcohol dehydrogenase | chr4:16386727-16388722 REVERSE	0.942	-3.192	1.307
16.2.1.7	secondary metabolism.phenylpropanoids.lignin biosynthesis.CCR1	at5g14700	cinnamoyl-CoA reductase-related | chr5:4740252-4743446 REVERSE	0.04	-0.537	-2.659
16.7	secondary metabolism.wax	at1g02190	CER1 protein, putative | chr1:415079-418010 FORWARD	6.356	5.259	9.16
16.7	secondary metabolism.wax	at5g55370	long-chain-alcohol O-fatty-acyltransferase family protein / wax synthase family protein | chr5:22445085-22446116 REVERSE	0.688	-0.089	0.732
30.6	signalling.MAP kinases	at3g13530	Symbols: MAPKKK7, MAP3KE1 | MAPKKK7; ATP binding / binding / kinase/ protein kinase/ protein serine/threonine kinase/ protein tyrosine kinase | chr3:4411688-4419320 REVERSE	0.149	-0.475	1.544
30.6	signalling.MAP kinases	at3g18040	Symbols: MPK9 | MPK9 (MAP KINASE 9); MAP kinase | chr3:6174719-6178465 FORWARD	0.787	-0.097	0.964
30.6	signalling.MAP kinases	at5g41990	Symbols: WNK8, ATWNK8 | WNK8 (WITH NO LYSINE (K) KINASE 8); kinase/ protein kinase | chr5:16794967-16798006 REVERSE	0.378	-0.395	0.342
20.2.2	stress.abiotic.cold	at3g17020	universal stress protein (USP) family protein | chr3:5802536-5804157 REVERSE	-0.419	1.089	0.934
20.2.2	stress.abiotic.cold	at5g67320	Symbols: HOS15 | HOS15 (high expression of osmotically responsive genes 15) | chr5:26857154-26861119 FORWARD	-0.304	0.665	1.747
20.2.3	stress.abiotic.drought/salt	at1g29470	dehydration-responsive protein-related | chr1:10310245-10314048 REVERSE	1.527	0.64	2.206
20.2.3	stress.abiotic.drought/salt	at2g38905	hydrophobic protein, putative / low temperature and salt responsive protein, putative | chr2:16244099-16244503 REVERSE	0.325	-0.489	0.703
20.2.3	stress.abiotic.drought/salt	at3g05700	INVOLVED IN: response to water deprivation; CONTAINS InterPro DOMAIN/s: Drought induced 19 (InterPro:IPR008598); BEST Arabidopsis thaliana protein match is: drought-responsive family protein (TAIR:AT5G26990.1); Has 167 Blast hits to 167 proteins in 27 species: Archae - 0; Bacteria - 0; Metazoa - 38; Fungi - 0; Plants - 128; Viruses - 0; Other Eukaryotes - 1 (source: NCBI BLink). | chr3:1682088-16…	2.547	2.761	4.448
20.2.3	stress.abiotic.drought/salt	at3g05880	Symbols: RCI2A | RCI2A (RARE-COLD-INDUCIBLE 2A) | chr3:1755497-1756540 REVERSE	3.19	-0.097	3.438
20.2.3	stress.abiotic.drought/salt	at3g51070	dehydration-responsive protein-related | chr3:18969068-18972291 FORWARD	-0.776	-1.377	-1.82
20.2.3	stress.abiotic.drought/salt	at4g10440	dehydration-responsive family protein | chr4:6459728-6461932 REVERSE	2.574	1.488	2.828
20.2.3	stress.abiotic.drought/salt	at5g64030	dehydration-responsive protein-related | chr5:25624037-25628559 FORWARD	1.527	0.64	2.206
20.2.1	stress.abiotic.heat	at1g11040	DNAJ chaperone C-terminal domain-containing protein | chr1:3679225-3680924 REVERSE	1.75	1.953	2.732
20.2.1	stress.abiotic.heat	at1g21080	DNAJ heat shock N-terminal domain-containing protein | chr1:7378589-7382462 REVERSE	-0.405	-1.532	-0.426
20.2.1	stress.abiotic.heat	at1g74310	Symbols: ATHSP101, HSP101, HOT1 | ATHSP101 (ARABIDOPSIS THALIANA HEAT SHOCK PROTEIN 101); ATP binding / ATPase/ nucleoside-triphosphatase/ nucleotide binding / protein binding | chr1:27936508-27940190 REVERSE	2.443	-0.023	5.22
20.2.1	stress.abiotic.heat	at2g05250	DNAJ heat shock N-terminal domain-containing protein | chr2:1913338-1916623 REVERSE	0.848	0.937	1.268
20.2.1	stress.abiotic.heat	at2g22360	DNAJ heat shock family protein | chr2:9497595-9500615 FORWARD	1.348	2.383	3.642
20.2.1	stress.abiotic.heat	at2g33735	DNAJ heat shock N-terminal domain-containing protein | chr2:14268269-14269441 REVERSE	0.264	-0.249	1.268
20.2.1	stress.abiotic.heat	at3g62190	DNAJ heat shock N-terminal domain-containing protein | chr3:23021121-23023332 FORWARD	-0.66	0.344	-0.242
20.2.1	stress.abiotic.heat	at4g21870	26.5 kDa class P-related heat shock protein (HSP26.5-P) | chr4:11603568-11604331 REVERSE	1.165	3.225	1.268
20.2.1	stress.abiotic.heat	at4g39150	DNAJ heat shock N-terminal domain-containing protein | chr4:18233485-18236064 REVERSE	1.116	0.11	1.925
20.2.1	stress.abiotic.heat	at5g48030	Symbols: GFA2 | GFA2 (GAMETOPHYTIC FACTOR 2); heat shock protein binding / unfolded protein binding | chr5:19466011-19469902 REVERSE	0.016	0.048	0.634
20.2.1	stress.abiotic.heat	at5g53150	heat shock protein binding / unfolded protein binding | chr5:21554791-21557491 FORWARD	0.741	0.839	1.17
20.2.5	stress.abiotic.light	at1g21640	Symbols: NADK2, ATNADK2 | NADK2; NAD+ kinase/ calmodulin binding | chr1:7588597-7592890 FORWARD	-0.92	-2.834	-1.595
20.2.4	stress.abiotic.touch/wounding	at1g19660	wound-responsive family protein | chr1:6799981-6802685 REVERSE	1.679	2.053	2.013
20.2.99	stress.abiotic.unspecified	at1g01170	ozone-responsive stress-related protein, putative | chr1:73931-74737 REVERSE	1.11	-0.459	0.467
20.1.7	stress.biotic.PR-proteins	at4g28556	Symbols: RIC7 | RIC7 | chr4:14114104-14115897 FORWARD	1.711	1.863	2.326
20.1.7	stress.biotic.PR-proteins	at5g45230	disease resistance protein (TIR-NBS-LRR class), putative | chr5:18302147-18308303 REVERSE	-1.981	-1.523	-1.114
20.1.7.6.1	stress.biotic.PR-proteins.proteinase inhibitors.trypsin inhibitor	at1g19110	inter-alpha-trypsin inhibitor heavy chain-related | chr1:6602126-6605908 FORWARD	0.863	1.227	0.971
20.1.7.6.1	stress.biotic.PR-proteins.proteinase inhibitors.trypsin inhibitor	at1g72500	inter-alpha-trypsin inhibitor heavy chain-related | chr1:27295336-27298556 REVERSE	0.863	1.227	0.971
20.1.5	stress.biotic.regulation of transcription	at1g54130	Symbols: RSH3, AT-RSH3, ATRSH3 | RSH3 (RELA/SPOT HOMOLOG 3); GTP diphosphokinase | chr1:20210873-20213942 FORWARD	1.753	1.884	2.446
20.1.5	stress.biotic.regulation of transcription	at3g14050	Symbols: RSH2, AT-RSH2, ATRSH2 | RSH2 (RELA-SPOT HOMOLOG 2); GTP diphosphokinase | chr3:4650757-4653914 REVERSE	1.753	1.884	2.446
20.1.1	stress.biotic.respiratory burst	at3g45810	ferric reductase-like transmembrane component family protein | chr3:16832883-16837569 REVERSE	0.102	-1.79	-0.355
20.1.3.1	stress.biotic.signalling.MLO-like	at2g33670	Symbols: MLO5, ATMLO5 | MLO5 (MILDEW RESISTANCE LOCUS O 5); calmodulin binding | chr2:14245030-14247931 FORWARD	0.051	-1.377	-0.119
